# Supplementary material for: Methyl 4-(3-eth­oxy-4-hydroxy­phen­yl)-6-methyl-2-oxo-1,2,3,4-tetra­hydro­pyrimidine-5-carboxyl­ate monohydrate
Source: Acta Crystallogr Sect E Struct Rep Online. 2009 Jul 18;65(Pt 8):o1921–2. doi: 10.1107/S160053680902769X (PMC2977098; doi:10.1107/S160053680902769X)
Supplement: Supplementary file 1 [file e-65-o1921-sup1.cif]

##############################################################################
###                                                                        ###
###        Electronic paper (Acta Crystallographica Section E)             ###
###                                                                        ###
##############################################################################
#                                                                            #
# This CIF contains the data in a paper accepted for publication in Acta     #
# Crystallographica Section E. It conforms to the requirements of Notes      #
# for Authors for Section E, and has been peer reviewed under the auspices   #
# of the IUCr Commission on Journals.                                        #
#                                                                            #
# Full details of the Crystallographic Information File format               #
# are given in the paper "The Crystallographic Information File (CIF):       #
# a New Standard Archive File for Crystallography" by S. R. Hall, F. H.      #
# Allen and I. D. Brown [Acta Cryst. (1991), A47, 655-685].                  #
#                                                                            #
# The current version of the core CIF dictionary is obtainable from          #
# ftp://ftp.iucr.org/pub/cif_core.dic. The current version number is 2.4.    #
#                                                                            #
# Software is freely available for graphical display of the structure(s) in  #
# this CIF.  For information consult the CIF home page http://www.iucr.org/  #
# cif/home.html                                                              #
#                                                                            #
# This file may be used for bona fide research purposes within the           #
# scientific community so long as proper attribution is given to the journal # 
# article from which it was obtained.                                        #
#                                                                            #
##############################################################################
                                             
data_global
_audit_creation_method     SHELXL-97
_journal_date_recd_electronic     2009-06-29
_journal_date_accepted     2009-07-14
_journal_name_full     'Acta Crystallographica, Section E'
_journal_year     2009
_journal_volume     65
_journal_issue      8
_journal_page_first     o1921
_journal_page_last     o1922
_journal_paper_category     QO
_journal_coeditor_code     CI2843
_publ_contact_author_name     ' M.N. Ponnuswamy'
_publ_contact_author_address
;   Centre of Advanced Study in Crystallography and Biophysics
    University of Madras
    Guindy Campus
    Chennai - 600 025
    India
;
_publ_contact_author_email     'mnpsy2004@yahoo.com'
_publ_contact_author_fax     '+9144 22352494'
_publ_contact_author_phone     '+9144 22202773'
_publ_section_title
;\
Methyl
4-(3-ethoxy-4-hydroxyphenyl)-6-methyl-2-oxo-1,2,3,4-tetrahydropyrimidine-5-\
carboxylate monohydrate
;
loop_
    _publ_author_name
    _publ_author_footnote
    _publ_author_address
    'M. Thenmozhi' .
;
Centre of Advanced Study in Crystallography and Biophysics
University of Madras
Guindy Campus
Chennai 600 025
India
;
    'T. Kavitha' .
;
Centre of Advanced Study in Crystallography and Biophysics
University of Madras
Guindy Campus
Chennai 600 025
India
;
    'V. S. V. Satyanarayana' .
;
Organic Chemistry Division
School of Science and Humanities
VIT University
Vellore 632 014
India
;
    'V. Vijayakumar' .
;
Organic Chemistry Division
School of Science and Humanities
VIT University
Vellore 632 014
India
;
    'M. N. Ponnuswamy' .
;
Centre of Advanced Study in Crystallography and Biophysics
University of Madras
Guindy Campus
Chennai 600 025
India
;
data_I
_audit_creation_method     SHELXL-97
_chemical_name_systematic
;
Methyl 4-(3-ethoxy-4-hydroxyphenyl)-6-methyl-2-oxo-1,2,3,4-
tetrahydropyrimidine-5-carboxylate monohydrate
;
_chemical_name_common
;
;
_chemical_formula_moiety     'C15 H18 N2 O5, H2 O'
_chemical_formula_sum     'C15 H20 N2 O6'
_chemical_formula_iupac     'C15 H18 N2 O5, H2 O'
_chemical_formula_weight     324.33
_chemical_melting_point     ?
_symmetry_cell_setting     monoclinic
_symmetry_space_group_name_H-M     'P 21/c'
_symmetry_space_group_name_Hall     '-P 2ybc'
loop_
    _symmetry_equiv_pos_as_xyz
    'x, y, z'
    '-x, y+1/2, -z+1/2'
    '-x, -y, -z'
    'x, -y-1/2, z-1/2'
_cell_length_a     11.4927(6)
_cell_length_b     15.3756(8)
_cell_length_c     8.9240(5)
_cell_angle_alpha     90.00
_cell_angle_beta     95.932(2)
_cell_angle_gamma     90.00
_cell_volume     1568.49(15)
_cell_formula_units_Z     4
_cell_measurement_reflns_used     4719
_cell_measurement_theta_min     1.8
_cell_measurement_theta_max     30.3
_cell_measurement_temperature     293(2)
_exptl_crystal_description     Block
_exptl_crystal_colour     yellow
_exptl_crystal_size_max     0.25
_exptl_crystal_size_mid     0.20
_exptl_crystal_size_min     0.20
_exptl_crystal_density_diffrn     1.373
_exptl_crystal_density_meas     ?
_exptl_crystal_density_method     'not measured'
_exptl_crystal_F_000     688
_exptl_absorpt_coefficient_mu     0.107
_exptl_absorpt_correction_type     multi-scan
_exptl_absorpt_process_details     '(SADABS; Sheldrick, 2001)'
_exptl_absorpt_correction_T_min     0.9769
_exptl_absorpt_correction_T_max     0.9810
_exptl_special_details
;
;
_diffrn_ambient_temperature     293(2)
_diffrn_radiation_type     MoK\a
_diffrn_radiation_wavelength     0.71073
_diffrn_radiation_source     'fine-focus sealed tube'
_diffrn_radiation_monochromator     graphite
_diffrn_measurement_device_type     'Bruker Kappa APEXII area-detector'
_diffrn_measurement_method     '\w and \f'
_diffrn_detector_area_resol_mean     ?
_diffrn_reflns_number     20671
_diffrn_reflns_av_R_equivalents     0.0254
_diffrn_reflns_av_sigmaI/netI     0.0243
_diffrn_reflns_theta_min     1.78
_diffrn_reflns_theta_max     30.33
_diffrn_reflns_theta_full     25.00
_diffrn_measured_fraction_theta_max     0.999
_diffrn_measured_fraction_theta_full     1.000
_diffrn_reflns_limit_h_min     -16
_diffrn_reflns_limit_h_max     16
_diffrn_reflns_limit_k_min     -21
_diffrn_reflns_limit_k_max     21
_diffrn_reflns_limit_l_min     -12
_diffrn_reflns_limit_l_max     12
_diffrn_standards_number     0
_diffrn_standards_interval_count     .
_diffrn_standards_interval_time     .
_diffrn_standards_decay_%     ?
_refine_special_details
;
Refinement of <i>F</i>^2^ against ALL reflections. The weighted <i>R</i>-factor
<i>wR</i> and goodness of fit <i>S</i> are based on <i>F</i>^2^, conventional
<i>R</i>-factors <i>R</i> are based on <i>F</i>, with <i>F</i> set to zero for
negative <i>F</i>^2^. The threshold expression of <i>F</i>^2^ >
\s(<i>F</i>^2^) is used only for calculating <i>R</i>-factors(gt) <i>etc</i>.
and is not relevant to the choice of reflections for refinement.
<i>R</i>-factors based on <i>F</i>^2^ are statistically about twice as large
as those based on <i>F</i>, and <i>R</i>- factors based on ALL data will be
even larger.
;
_reflns_number_total     4719
_reflns_number_gt     3292
_reflns_threshold_expression     I>2\s(I)
_refine_ls_structure_factor_coef     Fsqd
_refine_ls_matrix_type     full
_refine_ls_R_factor_all     0.0729
_refine_ls_R_factor_gt     0.0476
_refine_ls_wR_factor_gt     0.1242
_refine_ls_wR_factor_ref     0.1397
_refine_ls_goodness_of_fit_ref     1.035
_refine_ls_restrained_S_all     1.035
_refine_ls_number_reflns     4719
_refine_ls_number_parameters     231
_refine_ls_number_restraints     0
_refine_ls_hydrogen_treatment     mixed
_refine_ls_weighting_scheme     calc
_refine_ls_weighting_details
          'calc w=1/[\s^2^(Fo^2^)+(0.0643P)^2^+0.381P] where P=(Fo^2^+2Fc^2^)/3'
_atom_sites_solution_hydrogens     geom
_atom_sites_solution_primary     direct
_atom_sites_solution_secondary     difmap
_refine_ls_shift/su_max     0.001
_refine_ls_shift/su_mean     0.000
_refine_diff_density_max     0.313
_refine_diff_density_min     -0.252
_refine_ls_extinction_method     none
_refine_ls_extinction_coef     ?
loop_
    _atom_type_symbol
    _atom_type_description
    _atom_type_scat_dispersion_real
    _atom_type_scat_dispersion_imag
    _atom_type_scat_source
    'C' 'C' 0.0033 0.0016
                         'International Tables Vol C Tables 4.2.6.8 and 6.1.1.4'
    'H' 'H' 0.0000 0.0000
                         'International Tables Vol C Tables 4.2.6.8 and 6.1.1.4'
    'N' 'N' 0.0061 0.0033
                         'International Tables Vol C Tables 4.2.6.8 and 6.1.1.4'
    'O' 'O' 0.0106 0.0060
                         'International Tables Vol C Tables 4.2.6.8 and 6.1.1.4'
_computing_data_collection     'APEX2 (Bruker, 2004)'
_computing_cell_refinement     'SAINT (Bruker, 2004)'
_computing_data_reduction     'SAINT (Bruker, 2004)'
_computing_structure_solution     'SIR92 (Altomare <i>et al.</i>,  1999)'
_computing_structure_refinement     'SHELXS97 (Sheldrick, 2008)'
_computing_molecular_graphics     'ORTEP-3 (Farrugia, 1997)'
_computing_publication_material
                            'SHELXL97 (Sheldrick, 2008) and PLATON (Spek, 2009)'
loop_
    _atom_site_type_symbol
    _atom_site_label
    _atom_site_fract_x
    _atom_site_fract_y
    _atom_site_fract_z
    _atom_site_U_iso_or_equiv
    _atom_site_adp_type
    _atom_site_calc_flag
    _atom_site_refinement_flags
    _atom_site_occupancy
    _atom_site_disorder_assembly
    _atom_site_disorder_group
    C C2 0.35042(12) 0.17029(9) 0.52062(17) 0.0356(3) Uani d . 1 . .
    C C4 0.30165(12) 0.07826(8) 0.29487(15) 0.0323(3) Uani d . 1 . .
    H H4 0.3447 0.0720 0.2063 0.039 Uiso calc R 1 . .
    C C5 0.33233(11) 0.00144(8) 0.39770(15) 0.0318(3) Uani d . 1 . .
    C C6 0.35124(11) 0.01266(8) 0.54780(16) 0.0321(3) Uani d . 1 . .
    C C7 0.17205(12) 0.08179(8) 0.24074(15) 0.0314(3) Uani d . 1 . .
    C C8 0.08815(12) 0.06691(10) 0.33778(15) 0.0372(3) Uani d . 1 . .
    H H8 0.1109 0.0543 0.4385 0.045 Uiso calc R 1 . .
    C C9 -0.02997(13) 0.07060(10) 0.28638(16) 0.0394(3) Uani d . 1 . .
    H H9 -0.0858 0.0606 0.3528 0.047 Uiso calc R 1 . .
    C C10 -0.06474(12) 0.08894(9) 0.13824(15) 0.0347(3) Uani d . 1 . .
    C C11 0.01924(12) 0.10656(9) 0.03979(15) 0.0329(3) Uani d . 1 . .
    C C12 0.13663(12) 0.10213(9) 0.09088(15) 0.0337(3) Uani d . 1 . .
    H H12 0.1925 0.1128 0.0248 0.040 Uiso calc R 1 . .
    C C13 0.05268(15) 0.15592(11) -0.20597(17) 0.0458(4) Uani d . 1 . .
    H H13A 0.1074 0.1099 -0.2233 0.055 Uiso calc R 1 . .
    H H13B 0.0966 0.2062 -0.1664 0.055 Uiso calc R 1 . .
    C C14 -0.01997(19) 0.17865(13) -0.34907(19) 0.0579(5) Uani d . 1 . .
    H H14A -0.0642 0.1287 -0.3857 0.087 Uiso calc R 1 . .
    H H14B 0.0301 0.1968 -0.4229 0.087 Uiso calc R 1 . .
    H H14C -0.0725 0.2251 -0.3306 0.087 Uiso calc R 1 . .
    C C15 0.33489(12) -0.08120(9) 0.31629(17) 0.0373(3) Uani d . 1 . .
    C C16 0.3448(2) -0.23424(11) 0.3223(3) 0.0685(6) Uani d . 1 . .
    H H16A 0.2807 -0.2358 0.2442 0.103 Uiso calc R 1 . .
    H H16B 0.3372 -0.2813 0.3913 0.103 Uiso calc R 1 . .
    H H16C 0.4172 -0.2400 0.2783 0.103 Uiso calc R 1 . .
    C C17 0.37615(14) -0.05489(10) 0.66793(17) 0.0422(3) Uani d . 1 . .
    H H17A 0.3058 -0.0866 0.6803 0.063 Uiso calc R 1 . .
    H H17B 0.4037 -0.0271 0.7612 0.063 Uiso calc R 1 . .
    H H17C 0.4348 -0.0942 0.6392 0.063 Uiso calc R 1 . .
    N N1 0.34801(11) 0.09613(8) 0.60651(15) 0.0381(3) Uani d . 1 . .
    N N3 0.34091(11) 0.15896(8) 0.37262(14) 0.0371(3) Uani d . 1 . .
    O O1 0.36409(10) 0.24219(7) 0.58341(13) 0.0474(3) Uani d . 1 . .
    O O2 -0.18113(9) 0.09133(9) 0.09076(14) 0.0498(3) Uani d . 1 . .
    O O3 -0.02656(9) 0.12778(8) -0.10273(11) 0.0444(3) Uani d . 1 . .
    O O4 0.34354(12) -0.15218(7) 0.40215(14) 0.0555(3) Uani d . 1 . .
    O O5 0.32921(11) -0.08496(8) 0.18008(13) 0.0521(3) Uani d . 1 . .
    O O6 0.43101(15) 0.11524(11) 0.92163(16) 0.0654(4) Uani d . 1 . .
    H H1 0.3666(16) 0.1039(11) 0.703(2) 0.045(5) Uiso d . 1 . .
    H H2 -0.193(2) 0.0937(15) -0.010(3) 0.077(7) Uiso d . 1 . .
    H H3 0.3418(15) 0.2040(12) 0.317(2) 0.048(5) Uiso d . 1 . .
    H H6A 0.418(2) 0.1623(17) 0.981(3) 0.086(8) Uiso d . 1 . .
    H H6B 0.508(3) 0.109(2) 0.921(4) 0.136(13) Uiso d . 1 . .
loop_
    _atom_site_aniso_label
    _atom_site_aniso_U_11
    _atom_site_aniso_U_22
    _atom_site_aniso_U_33
    _atom_site_aniso_U_12
    _atom_site_aniso_U_13
    _atom_site_aniso_U_23
    C2 0.0302(7) 0.0344(6) 0.0417(8) -0.0002(5) 0.0015(6) -0.0002(5)
    C4 0.0312(6) 0.0350(6) 0.0301(7) -0.0004(5) 0.0001(5) 0.0019(5)
    C5 0.0280(6) 0.0315(6) 0.0353(7) 0.0000(5) 0.0006(5) 0.0025(5)
    C6 0.0263(6) 0.0343(6) 0.0360(7) 0.0002(5) 0.0043(5) 0.0037(5)
    C7 0.0310(6) 0.0325(6) 0.0301(6) 0.0003(5) 0.0013(5) 0.0003(5)
    C8 0.0363(7) 0.0490(8) 0.0259(6) 0.0012(6) 0.0015(5) 0.0037(5)
    C9 0.0342(7) 0.0546(8) 0.0304(7) -0.0001(6) 0.0079(5) 0.0020(6)
    C10 0.0288(7) 0.0439(7) 0.0313(7) 0.0014(5) 0.0028(5) -0.0031(5)
    C11 0.0350(7) 0.0379(7) 0.0254(6) 0.0002(5) 0.0010(5) 0.0012(5)
    C12 0.0322(7) 0.0400(7) 0.0294(6) -0.0016(5) 0.0055(5) 0.0021(5)
    C13 0.0518(9) 0.0531(9) 0.0332(8) -0.0040(7) 0.0082(7) 0.0053(6)
    C14 0.0819(14) 0.0552(10) 0.0366(9) 0.0059(9) 0.0054(9) 0.0085(7)
    C15 0.0290(7) 0.0372(7) 0.0445(8) 0.0001(5) -0.0020(6) -0.0031(6)
    C16 0.0751(13) 0.0344(8) 0.0933(16) -0.0003(8) -0.0045(11) -0.0136(9)
    C17 0.0440(8) 0.0438(8) 0.0388(8) 0.0028(6) 0.0050(6) 0.0113(6)
    N1 0.0443(7) 0.0375(6) 0.0323(6) 0.0001(5) 0.0028(5) 0.0002(5)
    N3 0.0406(7) 0.0319(6) 0.0373(6) -0.0047(5) -0.0026(5) 0.0063(5)
    O1 0.0557(7) 0.0356(5) 0.0501(7) -0.0013(5) 0.0018(5) -0.0059(4)
    O2 0.0289(5) 0.0835(9) 0.0366(6) 0.0018(5) 0.0019(4) -0.0008(6)
    O3 0.0380(6) 0.0664(7) 0.0281(5) -0.0014(5) 0.0005(4) 0.0087(5)
    O4 0.0748(9) 0.0310(5) 0.0591(8) 0.0006(5) -0.0011(6) -0.0010(5)
    O5 0.0593(7) 0.0524(7) 0.0431(7) 0.0062(5) -0.0016(5) -0.0114(5)
    O6 0.0703(10) 0.0753(9) 0.0500(8) 0.0054(8) 0.0034(7) -0.0158(7)
_geom_special_details
;
All e.s.d.'s (except the e.s.d. in the dihedral angle between two l.s. planes)
are estimated using the full covariance matrix. The cell e.s.d.'s are taken
into account individually in the estimation of e.s.d.'s in distances, angles
and torsion angles; correlations between e.s.d.'s in cell parameters are only
used when they are defined by crystal symmetry. An approximate (isotropic)
treatment of cell e.s.d.'s is used for estimating e.s.d.'s involving l.s.
planes.
;
loop_
    _geom_bond_atom_site_label_1
    _geom_bond_atom_site_label_2
    _geom_bond_site_symmetry_2
    _geom_bond_distance
    _geom_bond_publ_flag
    C2 O1 . 1.2421(16) ?
    C2 N3 . 1.3255(19) ?
    C2 N1 . 1.3758(18) ?
    C4 N3 . 1.4696(17) ?
    C4 C5 . 1.5149(18) ?
    C4 C7 . 1.5186(18) ?
    C4 H4 . 0.98 ?
    C5 C6 . 1.3457(19) ?
    C5 C15 . 1.4654(19) ?
    C6 N1 . 1.3881(18) ?
    C6 C17 . 1.4988(19) ?
    C7 C8 . 1.3801(19) ?
    C7 C12 . 1.3926(18) ?
    C8 C9 . 1.388(2) ?
    C8 H8 . 0.93 ?
    C9 C10 . 1.370(2) ?
    C9 H9 . 0.93 ?
    C10 O2 . 1.3613(17) ?
    C10 C11 . 1.3972(19) ?
    C11 O3 . 1.3648(16) ?
    C11 C12 . 1.3804(19) ?
    C12 H12 . 0.93 ?
    C13 O3 . 1.4279(19) ?
    C13 C14 . 1.493(2) ?
    C13 H13A . 0.97 ?
    C13 H13B . 0.97 ?
    C14 H14A . 0.96 ?
    C14 H14B . 0.96 ?
    C14 H14C . 0.96 ?
    C15 O5 . 1.2119(18) ?
    C15 O4 . 1.3314(18) ?
    C16 O4 . 1.450(2) ?
    C16 H16A . 0.96 ?
    C16 H16B . 0.96 ?
    C16 H16C . 0.96 ?
    C17 H17A . 0.96 ?
    C17 H17B . 0.96 ?
    C17 H17C . 0.96 ?
    N1 H1 . 0.877(19) ?
    N3 H3 . 0.852(19) ?
    O2 H2 . 0.90(2) ?
    O6 H6A . 0.92(3) ?
    O6 H6B . 0.89(4) ?
loop_
    _geom_angle_atom_site_label_1
    _geom_angle_atom_site_label_2
    _geom_angle_atom_site_label_3
    _geom_angle_site_symmetry_1
    _geom_angle_site_symmetry_3
    _geom_angle
    _geom_angle_publ_flag
    O1 C2 N3 . . 124.06(13) ?
    O1 C2 N1 . . 119.69(14) ?
    N3 C2 N1 . . 116.23(12) ?
    N3 C4 C5 . . 109.36(11) ?
    N3 C4 C7 . . 111.30(11) ?
    C5 C4 C7 . . 112.32(11) ?
    N3 C4 H4 . . 107.9 ?
    C5 C4 H4 . . 107.9 ?
    C7 C4 H4 . . 107.9 ?
    C6 C5 C15 . . 126.53(12) ?
    C6 C5 C4 . . 120.43(12) ?
    C15 C5 C4 . . 113.02(12) ?
    C5 C6 N1 . . 119.10(12) ?
    C5 C6 C17 . . 128.48(13) ?
    N1 C6 C17 . . 112.41(12) ?
    C8 C7 C12 . . 119.08(12) ?
    C8 C7 C4 . . 121.36(12) ?
    C12 C7 C4 . . 119.55(12) ?
    C7 C8 C9 . . 120.57(13) ?
    C7 C8 H8 . . 119.7 ?
    C9 C8 H8 . . 119.7 ?
    C10 C9 C8 . . 120.32(13) ?
    C10 C9 H9 . . 119.8 ?
    C8 C9 H9 . . 119.8 ?
    O2 C10 C9 . . 119.01(13) ?
    O2 C10 C11 . . 121.30(12) ?
    C9 C10 C11 . . 119.67(13) ?
    O3 C11 C12 . . 126.10(12) ?
    O3 C11 C10 . . 114.04(12) ?
    C12 C11 C10 . . 119.86(12) ?
    C11 C12 C7 . . 120.46(12) ?
    C11 C12 H12 . . 119.8 ?
    C7 C12 H12 . . 119.8 ?
    O3 C13 C14 . . 106.57(14) ?
    O3 C13 H13A . . 110.4 ?
    C14 C13 H13A . . 110.4 ?
    O3 C13 H13B . . 110.4 ?
    C14 C13 H13B . . 110.4 ?
    H13A C13 H13B . . 108.6 ?
    C13 C14 H14A . . 109.5 ?
    C13 C14 H14B . . 109.5 ?
    H14A C14 H14B . . 109.5 ?
    C13 C14 H14C . . 109.5 ?
    H14A C14 H14C . . 109.5 ?
    H14B C14 H14C . . 109.5 ?
    O5 C15 O4 . . 122.09(13) ?
    O5 C15 C5 . . 122.48(13) ?
    O4 C15 C5 . . 115.44(13) ?
    O4 C16 H16A . . 109.5 ?
    O4 C16 H16B . . 109.5 ?
    H16A C16 H16B . . 109.5 ?
    O4 C16 H16C . . 109.5 ?
    H16A C16 H16C . . 109.5 ?
    H16B C16 H16C . . 109.5 ?
    C6 C17 H17A . . 109.5 ?
    C6 C17 H17B . . 109.5 ?
    H17A C17 H17B . . 109.5 ?
    C6 C17 H17C . . 109.5 ?
    H17A C17 H17C . . 109.5 ?
    H17B C17 H17C . . 109.5 ?
    C2 N1 C6 . . 123.58(13) ?
    C2 N1 H1 . . 114.8(12) ?
    C6 N1 H1 . . 119.0(12) ?
    C2 N3 C4 . . 124.82(12) ?
    C2 N3 H3 . . 118.0(12) ?
    C4 N3 H3 . . 115.6(12) ?
    C10 O2 H2 . . 111.0(15) ?
    C11 O3 C13 . . 117.61(12) ?
    C15 O4 C16 . . 115.74(14) ?
    H6A O6 H6B . . 108(3) ?
loop_
    _geom_torsion_atom_site_label_1
    _geom_torsion_atom_site_label_2
    _geom_torsion_atom_site_label_3
    _geom_torsion_atom_site_label_4
    _geom_torsion_site_symmetry_1
    _geom_torsion_site_symmetry_2
    _geom_torsion_site_symmetry_3
    _geom_torsion_site_symmetry_4
    _geom_torsion
    _geom_torsion_publ_flag
    N3 C4 C5 C6 . . . . 21.65(17) ?
    C7 C4 C5 C6 . . . . -102.44(14) ?
    N3 C4 C5 C15 . . . . -159.91(11) ?
    C7 C4 C5 C15 . . . . 76.00(14) ?
    C15 C5 C6 N1 . . . . 178.59(12) ?
    C4 C5 C6 N1 . . . . -3.19(19) ?
    C15 C5 C6 C17 . . . . -1.7(2) ?
    C4 C5 C6 C17 . . . . 176.53(13) ?
    N3 C4 C7 C8 . . . . -79.50(16) ?
    C5 C4 C7 C8 . . . . 43.50(17) ?
    N3 C4 C7 C12 . . . . 99.20(14) ?
    C5 C4 C7 C12 . . . . -137.80(13) ?
    C12 C7 C8 C9 . . . . 1.1(2) ?
    C4 C7 C8 C9 . . . . 179.85(13) ?
    C7 C8 C9 C10 . . . . 0.1(2) ?
    C8 C9 C10 O2 . . . . 179.40(14) ?
    C8 C9 C10 C11 . . . . -1.9(2) ?
    O2 C10 C11 O3 . . . . 1.5(2) ?
    C9 C10 C11 O3 . . . . -177.11(13) ?
    O2 C10 C11 C12 . . . . -178.89(13) ?
    C9 C10 C11 C12 . . . . 2.5(2) ?
    O3 C11 C12 C7 . . . . 178.32(13) ?
    C10 C11 C12 C7 . . . . -1.2(2) ?
    C8 C7 C12 C11 . . . . -0.6(2) ?
    C4 C7 C12 C11 . . . . -179.32(12) ?
    C6 C5 C15 O5 . . . . -171.98(14) ?
    C4 C5 C15 O5 . . . . 9.7(2) ?
    C6 C5 C15 O4 . . . . 8.2(2) ?
    C4 C5 C15 O4 . . . . -170.10(12) ?
    O1 C2 N1 C6 . . . . -169.74(13) ?
    N3 C2 N1 C6 . . . . 8.4(2) ?
    C5 C6 N1 C2 . . . . -13.8(2) ?
    C17 C6 N1 C2 . . . . 166.38(13) ?
    O1 C2 N3 C4 . . . . -167.13(14) ?
    N1 C2 N3 C4 . . . . 14.8(2) ?
    C5 C4 N3 C2 . . . . -28.53(18) ?
    C7 C4 N3 C2 . . . . 96.16(15) ?
    C12 C11 O3 C13 . . . . -6.2(2) ?
    C10 C11 O3 C13 . . . . 173.34(13) ?
    C14 C13 O3 C11 . . . . -177.41(13) ?
    O5 C15 O4 C16 . . . . -0.5(2) ?
    C5 C15 O4 C16 . . . . 179.32(14) ?
loop_
    _geom_hbond_atom_site_label_D
    _geom_hbond_atom_site_label_H
    _geom_hbond_atom_site_label_A
    _geom_hbond_site_symmetry_A
    _geom_hbond_distance_DH
    _geom_hbond_distance_HA
    _geom_hbond_distance_DA
    _geom_hbond_angle_DHA
    N1 H1 O6 . 0.87(2) 2.02(2) 2.890(2) 172(2)
    N3 H3 O1 4_565 0.85(2) 2.28(2) 3.031(2) 147(2)
    O2 H2 O5 3 0.90(2) 2.07(2) 2.810(2) 139(2)
    O6 H6A O1 4_566 0.92(3) 1.87(3) 2.777(2) 170(2)
    O6 H6B O5 3_656 0.89(3) 2.19(3) 3.025(2) 156(3)
