# Supplementary material for: Methyl 4-(3-eth­oxy-4-hydroxy­phen­yl)-6-methyl-2-oxo-1,2,3,4-tetra­hydro­pyrimidine-5-carboxyl­ate monohydrate
Source: Acta Crystallogr Sect E Struct Rep Online. 2009 Jul 18;65(Pt 8):o1921–2. doi: 10.1107/S160053680902769X (PMC2977098; doi:10.1107/S160053680902769X)
Supplement: Supplementary file 2 [file e-65-o1921-Isup2.hkl]

#
# h,k,l, Fc-squared, Fo-squared, sigma(Fo-squared) and status flag
#
data_I
_shelx_title ' mone in P 21/c'
_shelx_refln_list_code          4
_shelx_F_calc_maximum      250.27
_exptl_crystal_F_000       688.00
_reflns_d_resolution_high  0.7037
 
loop_
 _symmetry_equiv_pos_as_xyz
 'x, y, z'
 '-x, y+1/2, -z+1/2'
 '-x, -y, -z'
 'x, -y-1/2, z-1/2'
 
_cell_length_a    11.4927
_cell_length_b    15.3756
_cell_length_c     8.9240
_cell_angle_alpha  90.000
_cell_angle_beta   95.932
_cell_angle_gamma  90.000
 
_shelx_F_squared_multiplier     1.000
 
loop_
 _refln_index_h
 _refln_index_k
 _refln_index_l
 _refln_F_squared_calc
 _refln_F_squared_meas
 _refln_F_squared_sigma
 _refln_observed_status
   1   0   0        0.21       -0.10      0.10 o
   2   0   0      133.91       83.27      2.55 o
   3   0   0    62633.74    66173.61    712.69 o
   4   0   0    14488.55    15302.56    144.46 o
   5   0   0      267.71      236.10      3.77 o
   6   0   0    12880.34    14240.46    172.20 o
   7   0   0     2654.35     2638.57     31.09 o
   8   0   0      478.21      473.16      8.24 o
   9   0   0      566.14      610.41     10.19 o
  10   0   0     1034.21     1052.21     29.32 o
  11   0   0       82.84       80.17      7.42 o
  12   0   0      181.96      171.43      7.27 o
  13   0   0      272.49      243.08      9.07 o
  14   0   0        0.26        3.54      3.58 o
  15   0   0        0.07        4.17      4.23 o
  16   0   0       28.96       35.48      8.14 o
   1   1   0      647.38      490.92     12.05 o
   2   1   0      436.99      472.95      3.39 o
   3   1   0     1020.23     1179.29      9.06 o
   4   1   0      261.36      283.93      3.45 o
   5   1   0      442.47      474.80      4.61 o
   6   1   0      120.66      157.25      3.43 o
   7   1   0      403.70      402.30      4.99 o
   8   1   0       97.72      113.11      2.74 o
   9   1   0       25.31       24.18      1.69 o
  10   1   0       21.99       25.21      2.09 o
  11   1   0       37.17       45.18      2.95 o
  12   1   0        3.99        3.56      2.17 o
  13   1   0       62.54       60.73      3.78 o
  14   1   0        0.21        0.17      2.56 o
  15   1   0       20.36       16.24      3.51 o
  16   1   0       10.87       -0.93      3.70 o
   1   2   0      360.58      383.32      2.89 o
   2   2   0      434.83      430.28      2.97 o
   3   2   0      166.32      162.43      1.76 o
   4   2   0      128.04      139.28      2.29 o
   5   2   0      171.61      212.26      2.89 o
   6   2   0      123.78      180.04      3.91 o
   7   2   0       13.02        6.17      0.97 o
   8   2   0      330.09      351.18      5.31 o
   9   2   0        0.79        2.06      1.16 o
  10   2   0       14.11       12.54      1.82 o
  11   2   0        1.02        2.90      2.04 o
  12   2   0       46.03       46.96      3.23 o
  13   2   0        0.10        4.36      2.38 o
  14   2   0       15.64       19.10      3.07 o
  15   2   0        0.60       -3.08      3.08 o
  16   2   0        0.73       -3.46      3.46 o
   1   3   0        0.05        0.91      0.20 o
   2   3   0      480.53      553.62      3.94 o
   3   3   0        3.87        4.33      0.73 o
   4   3   0      579.60      671.75      5.74 o
   5   3   0       10.75       11.17      0.78 o
   6   3   0     2334.81     2486.52     18.99 o
   7   3   0      335.45      380.28      4.98 o
   8   3   0        4.90        7.21      1.07 o
   9   3   0       35.39       33.36      1.82 o
  10   3   0       21.58       26.82      2.01 o
  11   3   0        2.75        3.80      1.73 o
  12   3   0        0.29        7.85      2.23 o
  13   3   0        7.95        8.26      2.50 o
  14   3   0       23.66       22.99      3.26 o
  15   3   0       42.81       43.17      4.65 o
  16   3   0        4.72        1.67      4.48 o
   0   4   0    22134.79    22064.94    444.93 o
   1   4   0     4702.60     5231.34     51.12 o
   2   4   0     1788.93     1866.89     12.96 o
   3   4   0      122.90      123.15      1.41 o
   4   4   0      382.47      390.81      3.53 o
   5   4   0      217.95      258.78      3.01 o
   6   4   0      541.36      585.48      5.65 o
   7   4   0      317.55      333.48      4.06 o
   8   4   0      463.97      436.65      5.08 o
   9   4   0        2.19        1.32      1.33 o
  10   4   0       15.78       12.74      1.79 o
  11   4   0       22.71       27.41      2.26 o
  12   4   0        5.18        7.25      2.21 o
  13   4   0       13.17       13.68      2.67 o
  14   4   0        4.08        1.99      2.52 o
  15   4   0        0.15        4.80      3.88 o
   1   5   0      312.03      278.03      3.50 o
   2   5   0      690.30      704.29      6.05 o
   3   5   0      200.69      182.09      1.93 o
   4   5   0        0.00        3.94      1.88 o
   5   5   0        7.52       10.23      0.80 o
   6   5   0       49.02       48.45      1.50 o
   7   5   0       80.27      102.17      2.25 o
   8   5   0       17.67       19.16      1.33 o
   9   5   0        2.46        3.57      1.31 o
  10   5   0       31.30       28.25      1.93 o
  11   5   0       71.04       70.91      2.71 o
  12   5   0        2.16        2.18      1.77 o
  13   5   0        2.89        3.02      2.35 o
  14   5   0       69.24       73.84      4.22 o
  15   5   0        3.44       -4.25      5.07 o
   0   6   0    10624.44    11098.79    221.31 o
   1   6   0      247.29      291.72      3.72 o
   2   6   0      334.45      314.66      2.88 o
   3   6   0      229.13      226.30      2.20 o
   4   6   0      497.64      503.78      4.64 o
   5   6   0        5.40        6.01      0.77 o
   6   6   0       79.38       66.11      1.79 o
   7   6   0       44.96       50.72      1.65 o
   8   6   0      168.61      169.12      4.00 o
   9   6   0      157.75      163.65      3.49 o
  10   6   0       86.26       81.40      2.75 o
  11   6   0       25.79       23.39      2.18 o
  12   6   0        0.03       -0.51      1.77 o
  13   6   0       49.84       51.43      3.52 o
  14   6   0       12.92       14.53      3.40 o
  15   6   0       17.11       22.27      5.12 o
   1   7   0        7.98        7.04      0.78 o
   2   7   0      123.89      130.84      1.58 o
   3   7   0      271.72      269.54      2.50 o
   4   7   0      741.96      773.28      6.06 o
   5   7   0        1.71        2.42      0.56 o
   6   7   0       34.30       41.18      1.56 o
   7   7   0      303.10      290.89      3.81 o
   8   7   0      216.38      199.47      4.01 o
   9   7   0       93.89       95.40      2.82 o
  10   7   0        4.74        3.91      1.59 o
  11   7   0      121.93      110.32      3.71 o
  12   7   0        0.18        0.89      2.01 o
  13   7   0       13.32       15.88      3.25 o
  14   7   0       59.99       61.44      4.78 o
  15   7   0        0.35        4.62      4.49 o
   0   8   0       68.08      100.19      5.83 o
   1   8   0      602.84      614.28      7.06 o
   2   8   0       64.58       61.77      1.24 o
   3   8   0       77.13      108.35      1.76 o
   4   8   0       23.55       25.45      1.00 o
   5   8   0      173.30      168.50      2.35 o
   6   8   0       31.43       30.13      1.71 o
   7   8   0        3.45        5.40      0.98 o
   8   8   0       62.52       58.21      2.32 o
   9   8   0       78.31       71.96      2.75 o
  10   8   0       85.70       77.96      3.40 o
  11   8   0        4.74        1.19      1.90 o
  12   8   0        0.79        0.05      2.01 o
  13   8   0       28.48       28.30      3.67 o
  14   8   0        9.13       13.72      3.58 o
  15   8   0        6.32       13.21      5.76 o
   1   9   0       32.05       12.06      2.75 o
   2   9   0      121.28      111.16      1.94 o
   3   9   0       49.55       57.46      1.34 o
   4   9   0       29.32       27.48      0.97 o
   5   9   0        1.58        1.27      0.57 o
   6   9   0      201.78      221.08      3.35 o
   7   9   0       45.38       47.72      1.98 o
   8   9   0       76.83       73.15      2.93 o
   9   9   0        0.55        1.08      1.60 o
  10   9   0        0.15       -1.66      1.66 o
  11   9   0       53.16       49.60      3.77 o
  12   9   0        0.19        0.56      2.13 o
  13   9   0        1.77        1.55      2.79 o
  14   9   0       48.50       50.66      4.57 o
   0  10   0      183.01      173.03      8.41 o
   1  10   0      192.77      219.97      3.30 o
   2  10   0       25.04       20.70      0.82 o
   3  10   0      271.17      285.11      3.25 o
   4  10   0       63.58       51.57      1.33 o
   5  10   0        0.74       -0.74      0.84 o
   6  10   0      154.21      151.29      3.16 o
   7  10   0      225.70      206.55      6.55 o
   8  10   0      104.69       95.96      3.40 o
   9  10   0       27.09       28.24      2.31 o
  10  10   0        0.06        0.26      1.80 o
  11  10   0       13.56       12.89      2.42 o
  12  10   0       41.08       44.73      3.99 o
  13  10   0        1.87        2.22      2.35 o
  14  10   0        0.04       -3.73      3.99 o
   1  11   0       18.90       18.33      0.98 o
   2  11   0      141.89      146.73      2.85 o
   3  11   0       29.13       30.42      1.12 o
   4  11   0        6.72        7.33      0.82 o
   5  11   0       11.32       12.10      1.17 o
   6  11   0        0.45        0.73      1.09 o
   7  11   0       10.48       11.52      2.04 o
   8  11   0        0.20        0.91      1.99 o
   9  11   0       80.82       79.46      4.51 o
  10  11   0      112.40      115.05      4.28 o
  11  11   0        0.01        1.28      2.01 o
  12  11   0        6.00        5.39      2.34 o
  13  11   0        0.16       -1.50      2.89 o
  14  11   0        5.19        9.49      4.02 o
   0  12   0     3801.55     3632.34     78.93 o
   1  12   0      161.63      143.35      2.76 o
   2  12   0      617.83      602.35      7.75 o
   3  12   0     1317.41     1254.25     13.81 o
   4  12   0      681.73      656.97      7.12 o
   5  12   0      142.10      140.87      3.00 o
   6  12   0     1001.10      989.01     10.71 o
   7  12   0      465.19      472.36      6.69 o
   8  12   0      151.22      145.14      4.17 o
   9  12   0       49.94       51.18      2.93 o
  10  12   0      154.66      164.76      5.01 o
  11  12   0        2.66        5.39      2.22 o
  12  12   0       84.03       82.03      4.15 o
  13  12   0       31.58       31.23      3.31 o
   1  13   0      247.98      247.11      3.95 o
   2  13   0      398.33      400.55      7.39 o
   3  13   0       82.07       89.67      4.02 o
   4  13   0       34.93       35.25      1.46 o
   5  13   0      320.50      317.70      4.60 o
   6  13   0      134.97      136.98      3.15 o
   7  13   0        3.57        6.86      1.68 o
   8  13   0        1.79        4.96      1.77 o
   9  13   0      324.09      330.83      6.63 o
  10  13   0       11.52       12.62      2.33 o
  11  13   0        0.22        5.88      2.26 o
  12  13   0       47.13       42.25      3.68 o
  13  13   0        6.13        3.13      2.81 o
   0  14   0       32.95       32.71      5.69 o
   1  14   0        0.82        4.24      1.72 o
   2  14   0       79.56       79.06      3.31 o
   3  14   0       47.37       42.84      1.82 o
   4  14   0        2.21        1.48      0.86 o
   5  14   0      139.67      134.43      2.89 o
   6  14   0        9.93        6.98      1.35 o
   7  14   0       37.71       37.93      2.34 o
   8  14   0      124.67      130.81      4.10 o
   9  14   0        0.52       -0.10      1.83 o
  10  14   0        0.77        5.61      2.16 o
  11  14   0        2.47        3.36      2.30 o
  12  14   0       16.83       13.13      2.69 o
   1  15   0        5.84        9.04      5.10 o
   2  15   0       25.66       24.75      2.29 o
   3  15   0       12.19       12.65      1.23 o
   4  15   0        5.08        5.41      0.91 o
   5  15   0        0.16        0.76      1.04 o
   6  15   0        0.09        1.23      1.37 o
   7  15   0        0.27       -0.20      1.49 o
   8  15   0       23.10       27.44      2.37 o
   9  15   0        0.07        1.44      2.43 o
  10  15   0       15.88       11.65      2.34 o
  11  15   0        6.06        6.64      2.44 o
   0  16   0       54.96       57.81      7.28 o
   1  16   0        1.18        4.33      3.87 o
   2  16   0       53.10       58.54      3.32 o
   3  16   0        0.48       -1.15      1.15 o
   4  16   0       26.87       25.28      1.29 o
   5  16   0       15.25       16.63      1.34 o
   6  16   0       38.45       42.58      2.00 o
   7  16   0       11.46       13.65      2.27 o
   8  16   0       22.81       20.23      2.22 o
   9  16   0        0.12       -1.84      1.84 o
  10  16   0       23.52       25.58      2.78 o
  11  16   0        2.57        2.49      2.47 o
   1  17   0        0.44        2.08      3.50 o
   2  17   0        6.23        8.65      3.44 o
   3  17   0       12.98       10.85      3.06 o
   4  17   0       17.41       15.69      2.18 o
   5  17   0        5.84        5.07      1.15 o
   6  17   0        6.42        5.31      1.53 o
   7  17   0       21.22       21.01      2.28 o
   8  17   0        2.76        2.38      1.80 o
   9  17   0       44.36       47.36      3.02 o
  10  17   0       64.84       68.67      3.64 o
   0  18   0        1.28       -1.19      4.90 o
   1  18   0        1.88       -0.29      4.87 o
   2  18   0       18.59       13.97      5.89 o
   3  18   0       14.32       15.37      2.44 o
   4  18   0        3.24        3.73      1.66 o
   5  18   0        3.38        3.94      1.67 o
   6  18   0        0.01       -0.37      1.56 o
   7  18   0        0.78       -0.70      1.65 o
   8  18   0       27.70       26.81      2.45 o
   9  18   0       18.80       19.49      2.49 o
   1  19   0       17.87       22.98      7.09 o
   2  19   0       11.04        8.01      6.03 o
   3  19   0        2.00        5.79      2.19 o
   4  19   0       17.29       12.72      1.97 o
   5  19   0        3.03        3.88      1.69 o
   6  19   0        0.25        1.57      2.95 o
   7  19   0        1.87        1.73      2.19 o
   8  19   0       26.81       26.10      3.04 o
   1  20   0        8.33       16.09      7.35 o
   2  20   0        0.29       -0.58      1.59 o
   3  20   0        6.94        7.66      2.25 o
   4  20   0       27.72       32.93      4.54 o
   5  20   0        0.17        0.28      1.70 o
   6  20   0        1.85        0.32      4.86 o
   1  21   0       10.53       10.60      7.55 o
   2  21   0        1.24       -0.53      1.78 o
   3  21   0       21.64       24.77      5.03 o
   4  21   0       36.36       36.82      8.54 o
 -16   1   1       95.12       84.35      5.87 o
 -15   1   1        3.96        4.77      2.95 o
 -14   1   1        4.05        5.11      2.62 o
 -13   1   1      227.10      233.21      6.77 o
 -12   1   1       53.09       54.09      3.35 o
 -11   1   1       78.15       72.64      3.38 o
 -10   1   1      599.55      609.56      7.56 o
  -9   1   1      516.46      558.53      6.82 o
  -8   1   1      579.80      558.18      6.53 o
  -7   1   1     3657.62     3632.74     29.47 o
  -6   1   1     2265.97     2400.69     18.42 o
  -5   1   1       20.60       20.63      0.96 o
  -4   1   1     9375.79     9838.19     65.25 o
  -3   1   1    15603.17    16149.46    115.30 o
  -2   1   1     1261.09     1366.61     11.95 o
  -1   1   1    17811.22    18111.00     97.86 o
   0   1   1      372.66      320.19      2.97 o
   1   1   1      752.36      741.23      5.01 o
   2   1   1     3946.27     4379.39     31.33 o
   3   1   1     2830.22     2981.78     21.72 o
   4   1   1      115.21      148.49      1.90 o
   5   1   1     5320.48     5962.57     43.00 o
   6   1   1      104.33      149.76      4.98 o
   7   1   1      289.94      349.42      4.61 o
   8   1   1        0.04        1.40      1.07 o
   9   1   1      119.13      119.03      3.59 o
  10   1   1       12.44       14.83      1.85 o
  11   1   1        1.17        4.78      2.03 o
  12   1   1       14.64       11.13      2.40 o
  13   1   1       34.92       43.21      5.95 o
  14   1   1       19.21       20.89      3.22 o
  15   1   1        9.43        6.09      3.09 o
  16   1   1        9.79        7.38      4.11 o
 -16   2   1        0.83       -2.44      3.53 o
 -15   2   1       12.06       12.13      3.14 o
 -14   2   1       12.94       13.62      2.92 o
 -13   2   1      102.94      113.39      4.69 o
 -12   2   1       12.54       13.47      2.46 o
 -11   2   1        2.31        3.83      1.73 o
 -10   2   1        0.56        3.17      1.57 o
  -9   2   1      598.92      587.46      7.71 o
  -8   2   1      402.32      378.01      5.58 o
  -7   2   1      671.94      687.47      7.23 o
  -6   2   1      187.62      205.32      3.11 o
  -5   2   1      633.51      566.88      5.71 o
  -4   2   1      686.02      718.79      6.12 o
  -3   2   1     8185.81     8646.23     54.47 o
  -2   2   1      733.57      645.80      4.11 o
  -1   2   1     4927.21     5126.49     26.44 o
   0   2   1       28.31       31.61      0.76 o
   1   2   1      128.99      193.61      1.50 o
   2   2   1      744.43      757.38      5.25 o
   3   2   1     2048.06     2270.22     16.77 o
   4   2   1     1400.75     1502.52     12.57 o
   5   2   1      606.81      616.44      6.15 o
   6   2   1      994.88      978.98      9.20 o
   7   2   1       45.42       56.98      1.88 o
   8   2   1      114.72      100.99      2.88 o
   9   2   1      260.40      260.90      4.75 o
  10   2   1      494.11      444.56      7.11 o
  11   2   1      165.90      143.08      4.69 o
  12   2   1       61.74       49.60      3.20 o
  13   2   1       22.05       19.53      2.90 o
  14   2   1        4.52        4.70      2.77 o
  15   2   1       19.57       16.41      3.86 o
 -16   3   1        1.86       -2.96      3.48 o
 -15   3   1        5.53        4.34      3.46 o
 -14   3   1        0.11        1.81      2.57 o
 -13   3   1        5.18        8.47      2.40 o
 -12   3   1       14.69       21.72      2.64 o
 -11   3   1        2.36        2.24      1.67 o
 -10   3   1       84.55       84.29      3.04 o
  -9   3   1      123.93      135.96      4.02 o
  -8   3   1       10.10       17.82      1.30 o
  -7   3   1      479.89      476.55      5.14 o
  -6   3   1        1.16       -0.68      0.68 o
  -5   3   1       53.99       57.58      1.33 o
  -4   3   1      784.34      788.86      6.20 o
  -3   3   1      521.45      549.38      4.40 o
  -2   3   1        4.70        4.63      0.34 o
  -1   3   1     1964.95     2076.93     13.72 o
   0   3   1      479.40      498.77      4.13 o
   1   3   1      112.16      128.92      1.94 o
   2   3   1     3256.31     3347.20     21.20 o
   3   3   1      584.01      542.44      4.67 o
   4   3   1       12.62       13.07      0.74 o
   5   3   1      655.74      676.70      6.10 o
   6   3   1      628.42      581.42      5.70 o
   7   3   1      102.27      104.84      2.23 o
   8   3   1       39.99       28.71      1.45 o
   9   3   1      283.22      286.60      5.02 o
  10   3   1        3.76        2.88      1.57 o
  11   3   1       62.86       58.14      2.81 o
  12   3   1       45.17       45.49      3.18 o
  13   3   1        0.57       -1.93      2.20 o
  14   3   1       16.18       15.18      3.55 o
  15   3   1       10.56       16.08      3.94 o
 -16   4   1        1.17        3.09      4.87 o
 -15   4   1      100.43      116.22      6.13 o
 -14   4   1        2.94        9.81      3.29 o
 -13   4   1       51.47       54.17      3.11 o
 -12   4   1       66.46       59.13      2.90 o
 -11   4   1       13.83       10.61      1.68 o
 -10   4   1        2.81        1.55      1.38 o
  -9   4   1     1418.89     1339.68     12.91 o
  -8   4   1       98.20       91.21      2.13 o
  -7   4   1      158.28      168.82      2.58 o
  -6   4   1       58.72       37.42      1.22 o
  -5   4   1      430.29      407.81      3.87 o
  -4   4   1      265.12      286.32      2.83 o
  -3   4   1       53.10       68.18      1.21 o
  -2   4   1     4296.78     4309.68     27.53 o
  -1   4   1     9408.22     9690.10     70.69 o
   0   4   1     9947.09    10612.02     83.47 o
   1   4   1     4372.18     4432.96     30.11 o
   2   4   1      200.92      195.45      2.05 o
   3   4   1        0.87       22.32      1.99 o
   4   4   1        1.27        7.68      1.39 o
   5   4   1      135.57      135.82      2.45 o
   6   4   1      100.71       81.50      1.93 o
   7   4   1        8.88       10.05      1.01 o
   8   4   1        0.93        1.22      0.95 o
   9   4   1       72.90       64.35      2.56 o
  10   4   1      205.74      165.13      4.07 o
  11   4   1       67.57       59.19      3.74 o
  12   4   1       28.00       37.55      3.02 o
  13   4   1       17.52       15.16      3.12 o
  14   4   1        2.39        2.38      3.08 o
  15   4   1       21.66       29.94      4.32 o
 -15   5   1       14.71       10.80      4.67 o
 -14   5   1       28.62       31.05      4.00 o
 -13   5   1       15.10        9.08      2.50 o
 -12   5   1        1.66        3.18      1.59 o
 -11   5   1       21.73       22.10      1.91 o
 -10   5   1       33.22       35.44      2.35 o
  -9   5   1       26.38       30.32      1.80 o
  -8   5   1        3.64        1.76      0.99 o
  -7   5   1       25.32       23.52      1.26 o
  -6   5   1      204.35      200.64      2.88 o
  -5   5   1       71.80       66.36      1.53 o
  -4   5   1       16.71       15.84      0.77 o
  -3   5   1       26.04       32.57      0.86 o
  -2   5   1      518.99      570.33      3.93 o
  -1   5   1      992.31     1066.24      8.90 o
   0   5   1    12294.24    12626.26     99.14 o
   1   5   1       33.72       28.58      1.38 o
   2   5   1       56.03       49.50      1.35 o
   3   5   1     1014.48     1094.87      9.42 o
   4   5   1      287.30      284.05      3.10 o
   5   5   1     1423.08     1451.88     12.47 o
   6   5   1     1837.01     2021.07     17.09 o
   7   5   1        0.00       -0.63      0.98 o
   8   5   1       56.66       50.75      1.94 o
   9   5   1       48.61       48.53      2.34 o
  10   5   1      126.90      120.60      3.57 o
  11   5   1        3.86        2.13      1.63 o
  12   5   1       39.30       50.38      3.76 o
  13   5   1       63.63       62.49      5.42 o
  14   5   1        5.70        3.63      3.65 o
  15   5   1        1.80       -2.69      3.28 o
 -15   6   1        1.01       -5.26      6.22 o
 -14   6   1        6.55        4.67      3.81 o
 -13   6   1        4.08        0.82      2.26 o
 -12   6   1        2.60        0.10      1.68 o
 -11   6   1       12.32        9.56      2.32 o
 -10   6   1       23.17       23.02      1.81 o
  -9   6   1        7.17       10.61      1.48 o
  -8   6   1       45.97       39.78      1.64 o
  -7   6   1       49.64       47.54      2.06 o
  -6   6   1      341.01      325.21      3.82 o
  -5   6   1        0.23       -0.13      0.61 o
  -4   6   1       92.52       68.95      1.43 o
  -3   6   1     1012.97      996.50      7.00 o
  -2   6   1       42.58       38.57      0.83 o
  -1   6   1      148.42      153.55      1.83 o
   0   6   1     1106.61     1061.50      9.58 o
   1   6   1      227.54      274.54      3.20 o
   2   6   1      807.48      839.70      7.05 o
   3   6   1       10.75        7.42      0.58 o
   4   6   1       39.60       46.94      1.88 o
   5   6   1       41.14       37.08      1.27 o
   6   6   1       30.64       34.74      1.40 o
   7   6   1       10.37       15.61      1.29 o
   8   6   1        4.20        3.46      1.14 o
   9   6   1        0.93        0.81      1.38 o
  10   6   1        2.76        4.12      1.50 o
  11   6   1       13.15       13.98      2.03 o
  12   6   1        6.17        7.82      2.01 o
  13   6   1        8.98        4.87      2.46 o
  14   6   1        3.42        6.20      3.33 o
  15   6   1       32.14       34.73      4.51 o
 -15   7   1       21.52       23.05      5.15 o
 -14   7   1       10.31        8.22      4.04 o
 -13   7   1       13.44       13.40      3.03 o
 -12   7   1        6.65        2.02      2.76 o
 -11   7   1       16.20       15.98      1.99 o
 -10   7   1      118.21      119.71      3.62 o
  -9   7   1       66.15       73.55      2.51 o
  -8   7   1       98.49       99.65      2.43 o
  -7   7   1      137.05      138.55      2.55 o
  -6   7   1        0.12        0.10      0.74 o
  -5   7   1      163.54      178.78      2.72 o
  -4   7   1      289.61      309.64      3.01 o
  -3   7   1        3.22        1.93      0.44 o
  -2   7   1      759.95      775.41      6.34 o
  -1   7   1       14.64       23.19      0.74 o
   0   7   1      171.52      244.91      2.52 o
   1   7   1      944.76     1043.59      8.88 o
   2   7   1     1268.07     1360.80     11.25 o
   3   7   1      238.64      311.86      3.29 o
   4   7   1      388.90      419.33      5.40 o
   5   7   1        3.02        3.72      0.78 o
   6   7   1     1739.87     1782.88     14.67 o
   7   7   1      213.21      227.07      3.37 o
   8   7   1        6.82        4.24      1.22 o
   9   7   1      377.32      352.12      6.19 o
  10   7   1       31.58       34.25      2.29 o
  11   7   1       25.36       26.81      2.35 o
  12   7   1      111.67      102.26      4.33 o
  13   7   1       29.27       30.92      4.84 o
  14   7   1        0.00       -3.07      3.07 o
  15   7   1       23.50       23.08      4.31 o
 -15   8   1       77.52       81.71      6.84 o
 -14   8   1        0.45       -3.53      3.53 o
 -13   8   1        8.84        9.95      3.57 o
 -12   8   1       67.72       62.95      3.52 o
 -11   8   1        0.13       -1.77      1.77 o
 -10   8   1       82.03       75.96      2.95 o
  -9   8   1      829.32      826.82      9.97 o
  -8   8   1      126.74      105.24      2.70 o
  -7   8   1      184.44      188.60      2.99 o
  -6   8   1        7.86        6.30      0.90 o
  -5   8   1       30.61       49.34      1.37 o
  -4   8   1      493.22      484.62      5.49 o
  -3   8   1      888.00      925.45      7.34 o
  -2   8   1      232.72      234.00      2.70 o
  -1   8   1     3415.33     3634.38     28.94 o
   0   8   1       96.39       86.58      1.70 o
   1   8   1     1446.97     1505.10     12.51 o
   2   8   1      200.99      220.47      2.62 o
   3   8   1      417.95      467.64      3.95 o
   4   8   1      214.66      229.46      3.04 o
   5   8   1       59.61       65.45      1.88 o
   6   8   1      207.64      205.81      3.30 o
   7   8   1       50.19       57.47      1.81 o
   8   8   1       55.55       49.90      2.29 o
   9   8   1       49.39       46.72      2.49 o
  10   8   1      205.96      188.57      5.09 o
  11   8   1        0.19        0.63      2.84 o
  12   8   1        1.04        3.62      2.15 o
  13   8   1       14.72       13.30      4.01 o
  14   8   1        1.13       -0.66      4.01 o
 -14   9   1        0.73       -0.46      6.16 o
 -13   9   1        0.31       -1.14      2.62 o
 -12   9   1       12.36       10.41      3.61 o
 -11   9   1       43.05       42.94      3.00 o
 -10   9   1       31.89       31.44      2.53 o
  -9   9   1       97.05      101.17      3.66 o
  -8   9   1      145.50      154.20      4.06 o
  -7   9   1      129.01      132.05      2.82 o
  -6   9   1       94.40       86.03      3.21 o
  -5   9   1      243.68      254.25      3.45 o
  -4   9   1       24.31       22.95      0.88 o
  -3   9   1        7.79        9.94      0.79 o
  -2   9   1      635.77      665.64      6.19 o
  -1   9   1       86.13       97.52      2.81 o
   0   9   1     1613.51     1558.29     13.90 o
   1   9   1      571.90      579.78      7.60 o
   2   9   1       59.89       63.79      1.13 o
   3   9   1        4.61        6.05      0.60 o
   4   9   1        0.18       -0.21      0.58 o
   5   9   1        7.61        3.88      0.94 o
   6   9   1        3.33        0.76      0.89 o
   7   9   1       51.26       54.35      1.93 o
   8   9   1       69.64       60.42      2.72 o
   9   9   1       34.40       33.30      2.43 o
  10   9   1        9.25        7.81      2.03 o
  11   9   1       19.06       16.23      2.45 o
  12   9   1        3.33        2.63      2.25 o
  13   9   1        0.18       -0.70      2.87 o
  14   9   1        0.32       -0.25      4.47 o
 -14  10   1        2.58        0.94      3.60 o
 -13  10   1        1.42        2.91      2.43 o
 -12  10   1        3.96        3.32      2.24 o
 -11  10   1        0.26       -1.95      1.95 o
 -10  10   1        0.34       -1.69      1.69 o
  -9  10   1      252.66      260.56      6.73 o
  -8  10   1      136.31      131.75      3.83 o
  -7  10   1        2.30        1.01      1.31 o
  -6  10   1       74.89       80.25      2.78 o
  -5  10   1        0.23        0.75      0.87 o
  -4  10   1       28.83       24.42      1.44 o
  -3  10   1        0.20       -0.23      0.57 o
  -2  10   1        3.81        5.99      1.22 o
  -1  10   1      399.10      402.43      5.30 o
   0  10   1      871.20      889.83      7.80 o
   1  10   1        3.07        2.42      1.04 o
   2  10   1       15.04       11.25      0.84 o
   3  10   1       11.91       14.95      1.20 o
   4  10   1        0.78        0.68      1.07 o
   5  10   1       25.11       23.58      1.38 o
   6  10   1       32.77       27.45      2.41 o
   7  10   1        0.19       -1.12      1.12 o
   8  10   1        0.46       -0.84      1.45 o
   9  10   1        0.05        0.25      1.72 o
  10  10   1       16.54       13.42      2.24 o
  11  10   1       90.83       87.25      5.95 o
  12  10   1        1.35       -2.06      2.06 o
  13  10   1        5.02        6.36      3.93 o
  14  10   1        0.25       -0.71      3.21 o
 -14  11   1        2.10        3.29      3.72 o
 -13  11   1       57.96       62.72      3.97 o
 -12  11   1       35.40       42.03      3.24 o
 -11  11   1        3.84        6.98      2.26 o
 -10  11   1       55.76       59.70      3.51 o
  -9  11   1      126.52      125.42      4.14 o
  -8  11   1        4.77        5.27      1.71 o
  -7  11   1       43.09       43.29      2.01 o
  -6  11   1      192.57      194.80      3.62 o
  -5  11   1       41.10       45.88      1.76 o
  -4  11   1       13.58       14.97      0.94 o
  -3  11   1      441.27      446.80      5.25 o
  -2  11   1       84.79       89.88      1.75 o
  -1  11   1      290.19      289.82      4.26 o
   0  11   1        1.38        3.10      1.25 o
   1  11   1       11.28       13.11      0.95 o
   2  11   1       27.83       28.94      0.99 o
   3  11   1      167.04      166.65      2.88 o
   4  11   1       29.00       26.36      1.27 o
   5  11   1      144.99      141.85      2.93 o
   6  11   1        0.09       -1.31      1.31 o
   7  11   1        2.80        1.51      1.85 o
   8  11   1        9.26        7.64      1.83 o
   9  11   1       51.46       49.93      2.87 o
  10  11   1        0.63       -1.39      2.37 o
  11  11   1        0.29        2.10      2.03 o
  12  11   1        0.05       -0.59      2.29 o
  13  11   1        2.66       -0.86      2.79 o
 -13  12   1        2.01        4.49      2.59 o
 -12  12   1        1.24        0.24      2.72 o
 -11  12   1       85.12       81.52      3.85 o
 -10  12   1       71.74       77.78      3.63 o
  -9  12   1        2.41        4.35      1.93 o
  -8  12   1      121.45      118.15      3.90 o
  -7  12   1       11.81       10.21      1.59 o
  -6  12   1       80.81       74.83      2.55 o
  -5  12   1      144.84      143.32      2.95 o
  -4  12   1       27.21       21.65      1.24 o
  -3  12   1       72.17       66.06      2.23 o
  -2  12   1      315.21      296.28      3.47 o
  -1  12   1       57.87       62.63      2.76 o
   0  12   1       10.33        8.89      1.06 o
   1  12   1       51.90       45.39      2.24 o
   2  12   1      125.26      111.71      1.76 o
   3  12   1        0.07       -0.18      1.10 o
   4  12   1       64.14       59.84      1.85 o
   5  12   1      118.56      111.68      4.42 o
   6  12   1       29.81       29.88      1.72 o
   7  12   1       18.21       15.96      1.86 o
   8  12   1       65.33       67.93      3.04 o
   9  12   1        1.99        3.10      1.82 o
  10  12   1        1.11       -0.25      2.91 o
  11  12   1        7.03        9.21      2.35 o
  12  12   1        2.90       -2.24      2.24 o
  13  12   1        0.36       -2.32      3.17 o
 -13  13   1       70.38       72.72      5.20 o
 -12  13   1        5.14        3.30      2.41 o
 -11  13   1       47.85       52.67      3.40 o
 -10  13   1       47.72       49.21      3.14 o
  -9  13   1      273.48      273.11      6.02 o
  -8  13   1      186.19      184.38      4.67 o
  -7  13   1      130.65      128.43      6.60 o
  -6  13   1      427.97      415.82      6.67 o
  -5  13   1      408.09      401.43      5.39 o
  -4  13   1      338.76      331.33      4.34 o
  -3  13   1      637.67      628.77      7.25 o
  -2  13   1      397.41      416.91      5.04 o
  -1  13   1     1132.84     1148.25     13.05 o
   0  13   1      889.33      842.41     26.02 o
   1  13   1      147.00      151.86      5.74 o
   2  13   1      594.22      569.09      7.53 o
   3  13   1      268.62      256.28      4.10 o
   4  13   1       14.07       13.99      1.16 o
   5  13   1      487.24      469.02      6.01 o
   6  13   1       30.01       30.05      1.78 o
   7  13   1        8.86       10.53      1.74 o
   8  13   1       80.20       75.56      3.50 o
   9  13   1       15.32       10.24      2.10 o
  10  13   1       12.60       14.67      2.34 o
  11  13   1       34.54       37.50      3.44 o
  12  13   1       11.40        8.92      2.77 o
 -12  14   1       11.84       12.17      2.72 o
 -11  14   1       24.31       26.86      3.44 o
 -10  14   1        0.13        3.09      2.01 o
  -9  14   1       15.38       18.05      2.28 o
  -8  14   1      160.02      158.16      4.41 o
  -7  14   1      149.53      142.05      3.94 o
  -6  14   1        8.87        9.11      1.38 o
  -5  14   1       49.31       47.92      2.19 o
  -4  14   1      160.23      154.62      2.78 o
  -3  14   1      165.67      174.02      3.35 o
  -2  14   1      112.77      119.53      3.99 o
  -1  14   1      555.32      602.82      9.74 o
   0  14   1       59.04       87.41      7.58 o
   1  14   1        0.00       -0.89      1.40 o
   2  14   1      243.76      237.92      4.43 o
   3  14   1      401.05      405.86      5.61 o
   4  14   1       60.34       59.25      1.90 o
   5  14   1      132.83      133.20      2.97 o
   6  14   1       83.52       82.74      2.63 o
   7  14   1       75.07       77.43      3.10 o
   8  14   1        4.78        4.13      2.08 o
   9  14   1       39.88       36.13      4.56 o
  10  14   1       57.36       56.75      4.27 o
  11  14   1       18.68       17.35      2.75 o
  12  14   1        7.61        5.39      2.54 o
 -11  15   1        0.69       -0.80      2.24 o
 -10  15   1       42.53       46.41      3.14 o
  -9  15   1        8.57        8.61      2.07 o
  -8  15   1        0.00       -2.05      2.05 o
  -7  15   1       36.83       34.94      2.30 o
  -6  15   1       15.57       17.74      1.54 o
  -5  15   1       10.62       11.14      1.25 o
  -4  15   1        0.73       -0.54      0.88 o
  -3  15   1      102.42      104.63      2.53 o
  -2  15   1        4.13        4.24      1.67 o
  -1  15   1       54.28       63.53      2.96 o
   0  15   1        0.01        2.86      3.02 o
   1  15   1      161.92      146.06      6.09 o
   2  15   1       15.95       16.03      1.34 o
   3  15   1       53.29       51.20      2.00 o
   4  15   1       41.97       42.19      1.65 o
   5  15   1        0.23        1.68      1.15 o
   6  15   1       10.20       12.32      1.47 o
   7  15   1       47.28       48.64      4.00 o
   8  15   1       22.45       22.62      2.28 o
   9  15   1       38.31       42.20      2.90 o
  10  15   1        0.25        1.27      1.99 o
  11  15   1       19.02       15.54      2.69 o
 -11  16   1       18.05       18.69      2.69 o
 -10  16   1       15.51       12.61      2.51 o
  -9  16   1       15.96       13.34      2.32 o
  -8  16   1        0.24        0.73      1.80 o
  -7  16   1       10.81        7.06      1.72 o
  -6  16   1        1.14        0.90      1.34 o
  -5  16   1       29.69       26.56      1.54 o
  -4  16   1        6.32        6.39      1.23 o
  -3  16   1        4.02        3.20      0.96 o
  -2  16   1       28.19       29.22      3.39 o
  -1  16   1       26.71       30.53      1.98 o
   0  16   1       38.83       39.83      8.58 o
   1  16   1        4.79        4.31      1.61 o
   2  16   1       22.96       21.46      1.55 o
   3  16   1       16.01       17.97      1.31 o
   4  16   1        3.99        5.03      1.58 o
   5  16   1       11.07       11.16      1.49 o
   6  16   1        1.09        1.01      1.40 o
   7  16   1        0.12        0.11      1.69 o
   8  16   1       60.67       65.24      3.19 o
   9  16   1       18.91       15.40      2.39 o
  10  16   1        0.03       -1.95      1.95 o
 -10  17   1        4.36        0.13      2.01 o
  -9  17   1        0.16       -1.82      1.82 o
  -8  17   1        0.14        0.99      1.76 o
  -7  17   1       18.31       20.67      2.27 o
  -6  17   1        0.04        1.12      1.58 o
  -5  17   1       55.75       50.85      2.51 o
  -4  17   1       58.96       56.22      1.85 o
  -3  17   1        0.22        0.74      1.29 o
  -2  17   1       65.24       71.91      3.75 o
  -1  17   1       27.16       31.74      4.68 o
   0  17   1       40.47       40.78      4.88 o
   1  17   1       16.82       18.91      1.93 o
   2  17   1       32.42       32.51      1.82 o
   3  17   1       27.50       28.70      1.62 o
   4  17   1        2.18        2.99      0.99 o
   5  17   1       39.05       38.88      1.78 o
   6  17   1        6.41        5.14      1.57 o
   7  17   1       31.66       35.34      2.45 o
   8  17   1        0.98        1.27      1.83 o
   9  17   1        3.17        2.64      2.08 o
  -9  18   1        4.16        2.26      2.04 o
  -8  18   1       11.03       11.19      2.08 o
  -7  18   1        0.08        0.79      1.97 o
  -6  18   1        1.46        0.53      1.39 o
  -5  18   1       39.79       42.75      2.24 o
  -4  18   1       19.68       17.54      2.06 o
  -3  18   1        4.72        6.78      1.52 o
  -2  18   1        4.31        4.35      1.53 o
  -1  18   1       32.00       28.57      6.92 o
   0  18   1        1.32        2.45      5.63 o
   1  18   1        4.62        8.54      5.69 o
   2  18   1        1.64        1.07      1.19 o
   3  18   1       11.66       10.67      1.69 o
   4  18   1        0.44        0.19      1.12 o
   5  18   1        0.09        0.65      1.24 o
   6  18   1       10.64        6.59      1.88 o
   7  18   1        1.21        2.42      1.74 o
   8  18   1        4.76        2.51      1.99 o
  -8  19   1        0.23        0.96      1.93 o
  -7  19   1        3.17        2.83      2.15 o
  -6  19   1        4.99        8.52      3.41 o
  -5  19   1        6.74        3.68      1.91 o
  -4  19   1        2.74        5.63      2.33 o
  -3  19   1        6.55        9.24      2.20 o
  -2  19   1       17.37       18.25      2.91 o
  -1  19   1        0.13       -1.23      3.98 o
   0  19   1        0.22        8.48      6.29 o
   1  19   1       73.31       80.13      9.54 o
   2  19   1        5.97        4.01      3.71 o
   3  19   1       12.73       11.30      2.68 o
   4  19   1       12.10       14.51      1.53 o
   5  19   1        1.45        0.02      1.74 o
   6  19   1        2.01        1.51      2.95 o
   7  19   1       47.82       59.93      2.99 o
  -6  20   1        5.26        4.75      2.05 o
  -5  20   1       20.88       20.14      2.19 o
  -4  20   1        2.81        0.41      2.34 o
  -3  20   1       27.65       30.97      3.01 o
  -2  20   1        9.98        9.77      2.09 o
  -1  20   1        6.83        5.63      6.82 o
   0  20   1       18.97       19.27      7.62 o
   1  20   1       14.65       19.93      7.62 o
   2  20   1        4.00        2.11      1.78 o
   3  20   1       67.98       70.57      4.15 o
   4  20   1       19.47       22.15      2.01 o
   5  20   1        6.42        9.14      2.01 o
   6  20   1       15.01       13.76      2.74 o
  -4  21   1        0.43        0.55      1.72 o
  -3  21   1       11.53       11.92      3.31 o
  -2  21   1        0.79        1.22      1.91 o
   0  21   1        1.66        6.03      7.22 o
   1  21   1       23.54       33.37      8.61 o
   2  21   1        0.34       -1.38      3.08 o
   3  21   1        4.23        7.03      6.92 o
   4  21   1        3.63        4.77      2.05 o
 -16   0   2        3.82        7.18      5.50 o
 -15   0   2       58.80       63.50      6.01 o
 -14   0   2      234.64      257.52     31.69 o
 -13   0   2      220.10      179.24     11.06 o
 -12   0   2       29.01       22.11      3.91 o
 -11   0   2      784.48      776.16     17.58 o
 -10   0   2        6.40        7.12      2.72 o
  -9   0   2     2857.43     2681.59     32.66 o
  -8   0   2     1498.20     1469.98     26.04 o
  -7   0   2      483.91      527.12      9.30 o
  -6   0   2      691.60      685.55      9.89 o
  -5   0   2      255.81      233.35      3.90 o
  -4   0   2      588.38      584.07      6.97 o
  -3   0   2      676.99      553.63      6.44 o
  -2   0   2       65.18       64.36      2.23 o
  -1   0   2     6288.18     6572.28     61.90 o
   0   0   2      492.58      479.27      4.89 o
   1   0   2       74.66       70.70      1.56 o
   2   0   2      491.90      526.29      6.05 o
   3   0   2       69.53       84.13      1.99 o
   4   0   2        1.12        0.70      0.76 o
   5   0   2     1791.81     2058.32     24.34 o
   6   0   2       75.28       87.82      5.80 o
   7   0   2      275.59      318.32      6.33 o
   8   0   2        0.30       -1.11      1.51 o
   9   0   2      593.89      566.00     12.79 o
  10   0   2      152.29      100.70      5.66 o
  11   0   2      103.68       83.14      5.22 o
  12   0   2       20.52        9.82      3.43 o
  13   0   2        1.12       -3.23      3.23 o
  14   0   2        0.09       -2.23      3.77 o
  15   0   2        4.63        0.70      7.02 o
 -16   1   2        0.02        1.88      3.70 o
 -15   1   2        2.34        7.76      3.05 o
 -14   1   2       30.76       33.47      3.41 o
 -13   1   2        0.21       -0.94      3.72 o
 -12   1   2       21.39       22.98      2.76 o
 -11   1   2       88.46       86.17      6.27 o
 -10   1   2      305.22      306.13      6.85 o
  -9   1   2      275.56      282.52      4.67 o
  -8   1   2      369.54      365.83      5.02 o
  -7   1   2      357.56      329.18      4.52 o
  -6   1   2      399.26      392.93      4.37 o
  -5   1   2      767.42      759.22      6.24 o
  -4   1   2     2193.16     2125.38     15.09 o
  -3   1   2       18.54       19.68      1.06 o
  -2   1   2     1204.92     1117.44      8.15 o
  -1   1   2      965.55      894.00      7.00 o
   0   1   2     2101.63     2078.81     13.49 o
   1   1   2      677.49      640.10      5.23 o
   2   1   2     7448.93     7819.70     55.48 o
   3   1   2     1599.76     1527.09     11.01 o
   4   1   2      426.06      398.43      4.03 o
   5   1   2       11.12        7.22      0.82 o
   6   1   2     1227.71     1236.40     11.31 o
   7   1   2      341.77      338.76      6.09 o
   8   1   2        0.20       -0.79      0.94 o
   9   1   2      153.05      137.42      3.27 o
  10   1   2        1.15        0.26      1.51 o
  11   1   2       16.04       19.30      2.50 o
  12   1   2       52.66       49.76      3.32 o
  13   1   2        6.42        7.05      2.63 o
  14   1   2        3.49        5.83      2.87 o
  15   1   2       57.34       62.51      6.55 o
 -16   2   2        1.01       -0.40      3.59 o
 -15   2   2       30.99       33.39      3.72 o
 -14   2   2        4.66        6.33      2.78 o
 -13   2   2       31.81       27.06      3.05 o
 -12   2   2       15.92       12.27      2.46 o
 -11   2   2        0.50        0.47      1.41 o
 -10   2   2       13.85       15.26      1.68 o
  -9   2   2      366.25      364.53      5.20 o
  -8   2   2        3.44        2.42      0.99 o
  -7   2   2       30.53       21.71      1.22 o
  -6   2   2        9.57        4.59      0.80 o
  -5   2   2       85.19       78.77      1.64 o
  -4   2   2      505.29      433.21      4.16 o
  -3   2   2       70.05       70.96      1.22 o
  -2   2   2      367.97      326.88      2.43 o
  -1   2   2      318.56      262.12      2.11 o
   0   2   2      615.88      605.51      4.35 o
   1   2   2        0.07       -0.39      0.39 o
   2   2   2      926.98      876.64      7.03 o
   3   2   2      418.92      406.91      5.03 o
   4   2   2        1.09       -0.16      0.52 o
   5   2   2       97.20      114.32      2.32 o
   6   2   2       95.47      123.26      2.54 o
   7   2   2        1.83       -0.72      0.72 o
   8   2   2        0.13       -0.86      0.99 o
   9   2   2       94.17      116.23      3.41 o
  10   2   2       73.81       58.65      2.69 o
  11   2   2        6.81        2.29      2.31 o
  12   2   2        2.69        1.82      2.09 o
  13   2   2        0.29        4.38      2.46 o
  14   2   2        4.85        5.85      2.93 o
  15   2   2        0.97        8.48      3.70 o
 -16   3   2       11.72        6.24      3.88 o
 -15   3   2       30.35       32.29      4.29 o
 -14   3   2       32.83       34.88      3.46 o
 -13   3   2       16.54       16.69      2.77 o
 -12   3   2       24.10       21.52      2.15 o
 -11   3   2        1.97        0.96      1.49 o
 -10   3   2      767.49      759.49      8.92 o
  -9   3   2      383.05      390.38      4.99 o
  -8   3   2       41.97       41.47      1.48 o
  -7   3   2       38.14       42.23      1.41 o
  -6   3   2      206.32      206.38      2.71 o
  -5   3   2      138.28      149.23      2.08 o
  -4   3   2      355.80      362.06      3.63 o
  -3   3   2     5554.61     5922.61     37.78 o
  -2   3   2       97.05       86.34      1.27 o
  -1   3   2     2645.15     2759.56     15.34 o
   0   3   2     1698.84     1768.86     10.58 o
   1   3   2      410.25      449.00      3.88 o
   2   3   2     2926.58     3097.54     22.52 o
   3   3   2     1044.50     1088.80      8.70 o
   4   3   2      153.38      184.98      2.45 o
   5   3   2      165.53      186.51      2.66 o
   6   3   2      240.70      276.42      3.57 o
   7   3   2        4.23        1.93      0.89 o
   8   3   2       66.33       95.04      3.28 o
   9   3   2       47.29       33.77      2.12 o
  10   3   2      120.84       99.22      3.41 o
  11   3   2        0.73        2.60      1.86 o
  12   3   2       38.11       38.06      4.60 o
  13   3   2        8.45       12.48      2.69 o
  14   3   2        3.82        0.70      3.08 o
  15   3   2      125.50      152.66      7.68 o
 -16   4   2       33.87       36.97      5.84 o
 -15   4   2        8.34       13.56      3.76 o
 -14   4   2        2.16       -0.63      2.85 o
 -13   4   2       32.48       35.11      3.20 o
 -12   4   2        3.46        2.35      1.88 o
 -11   4   2       80.88       81.76      2.85 o
 -10   4   2      490.09      481.76      6.44 o
  -9   4   2      256.24      252.54      5.74 o
  -8   4   2      201.07      190.46      2.94 o
  -7   4   2      483.83      471.88      5.26 o
  -6   4   2      203.31      185.75      2.59 o
  -5   4   2      408.85      367.13      3.65 o
  -4   4   2      943.41     1097.16      8.33 o
  -3   4   2     1120.57     1101.34      7.72 o
  -2   4   2     1795.15     1794.17     11.30 o
  -1   4   2      217.29      181.71      1.65 o
   0   4   2       40.34       33.01      0.73 o
   1   4   2      449.41      485.14      4.11 o
   2   4   2        8.30        6.73      0.61 o
   3   4   2        0.00        0.02      0.51 o
   4   4   2       32.19       32.58      1.07 o
   5   4   2      265.22      261.28      3.24 o
   6   4   2       24.97       32.14      1.32 o
   7   4   2       53.70       55.30      1.74 o
   8   4   2       16.16       14.42      1.85 o
   9   4   2       59.63       52.60      3.34 o
  10   4   2      180.45      164.58      4.14 o
  11   4   2       42.57       33.06      2.41 o
  12   4   2        0.00       -0.71      2.08 o
  13   4   2       39.89       44.94      4.81 o
  14   4   2        0.32       -3.32      4.39 o
  15   4   2        5.05       -2.82      4.33 o
 -15   5   2        9.58       14.96      4.75 o
 -14   5   2       14.51       14.40      3.45 o
 -13   5   2       23.72       21.34      3.38 o
 -12   5   2        2.98       -0.81      1.64 o
 -11   5   2        1.14       -0.71      1.40 o
 -10   5   2      256.32      261.67      4.58 o
  -9   5   2      154.33      161.49      3.48 o
  -8   5   2        6.82        6.38      1.12 o
  -7   5   2      104.30      112.92      2.35 o
  -6   5   2      138.86      126.40      2.28 o
  -5   5   2      281.61      267.97      3.21 o
  -4   5   2      959.74      956.74      7.95 o
  -3   5   2      161.60      161.12      2.50 o
  -2   5   2      773.95      816.53      6.37 o
  -1   5   2      802.92      882.11      8.68 o
   0   5   2      361.11      425.40      3.48 o
   1   5   2       15.47       17.51      0.96 o
   2   5   2      342.19      405.69      3.52 o
   3   5   2      760.89      831.21      7.42 o
   4   5   2      576.51      584.64      5.79 o
   5   5   2       97.31      113.19      2.31 o
   6   5   2      822.32      808.58      8.05 o
   7   5   2        7.21        5.17      1.09 o
   8   5   2       47.01       45.50      2.15 o
   9   5   2      162.36      171.74      4.05 o
  10   5   2       41.63       49.47      2.56 o
  11   5   2        0.53       -0.96      1.55 o
  12   5   2        2.61        0.22      2.59 o
  13   5   2       55.16       64.91      6.26 o
  14   5   2        3.87        9.17      5.10 o
  15   5   2        1.78       -2.39      4.37 o
 -15   6   2       14.53       25.14      5.12 o
 -14   6   2        1.89        1.46      3.79 o
 -13   6   2       14.44       17.74      4.56 o
 -12   6   2       23.00       21.66      2.83 o
 -11   6   2        5.87        3.69      1.66 o
 -10   6   2      429.95      423.50      6.02 o
  -9   6   2      254.39      258.46      4.31 o
  -8   6   2        1.30        2.90      1.03 o
  -7   6   2      433.11      425.78      4.84 o
  -6   6   2      144.94      156.01      2.55 o
  -5   6   2      228.68      269.12      3.27 o
  -4   6   2     2704.14     2663.21     19.96 o
  -3   6   2      835.18      871.11      6.78 o
  -2   6   2      692.40      692.50      4.81 o
  -1   6   2     3655.55     3695.69     22.53 o
   0   6   2     2592.74     2852.47     17.37 o
   1   6   2       68.87       76.09      1.68 o
   2   6   2     7209.22     7634.76     71.83 o
   3   6   2     2458.08     2528.69     20.55 o
   4   6   2       71.36       60.42      1.54 o
   5   6   2     2675.08     2783.01     22.65 o
   6   6   2     1212.58     1159.99     10.74 o
   7   6   2        6.00        5.76      1.15 o
   8   6   2      223.90      216.94      4.21 o
   9   6   2      947.76      919.85     10.77 o
  10   6   2       76.63       72.24      2.90 o
  11   6   2        0.84       -1.75      1.75 o
  12   6   2       73.50       72.12      4.40 o
  13   6   2        3.59        4.09      3.72 o
  14   6   2        7.62        8.97      3.51 o
  15   6   2        0.02        1.35      3.69 o
 -15   7   2       12.11        9.72      4.64 o
 -14   7   2        4.47        0.63      4.73 o
 -13   7   2        0.01        4.17      6.42 o
 -12   7   2       10.16        7.34      2.17 o
 -11   7   2       10.46       14.11      2.42 o
 -10   7   2      257.49      260.98      5.07 o
  -9   7   2       54.22       60.47      2.28 o
  -8   7   2       10.85        8.37      1.15 o
  -7   7   2      529.63      471.08      5.20 o
  -6   7   2      212.62      188.80      3.07 o
  -5   7   2      110.23      124.86      2.13 o
  -4   7   2     2190.62     2146.41     17.77 o
  -3   7   2       61.74       69.01      1.31 o
  -2   7   2      170.46      171.03      2.15 o
  -1   7   2       14.47       19.29      0.65 o
   0   7   2     1242.68     1434.12     10.20 o
   1   7   2       30.54       24.10      0.75 o
   2   7   2      845.81      825.43      8.47 o
   3   7   2      182.13      197.61      2.28 o
   4   7   2      640.96      648.24      6.47 o
   5   7   2       18.04       25.87      1.27 o
   6   7   2       71.33       72.98      1.99 o
   7   7   2      323.32      310.96      4.14 o
   8   7   2       14.35       15.53      1.53 o
   9   7   2        8.40       12.89      1.79 o
  10   7   2        0.36        1.40      1.93 o
  11   7   2       11.67       12.07      2.07 o
  12   7   2        2.20       -0.64      2.66 o
  13   7   2        0.12       -2.79      2.79 o
  14   7   2        2.19        3.02      3.34 o
 -15   8   2        0.28       -1.02      3.88 o
 -14   8   2        1.35        4.51      3.95 o
 -13   8   2        0.37       -0.33      3.45 o
 -12   8   2       11.80       13.69      2.42 o
 -11   8   2       40.01       39.60      3.77 o
 -10   8   2        4.09        6.53      1.90 o
  -9   8   2       44.54       45.84      2.32 o
  -8   8   2        6.65        3.28      1.33 o
  -7   8   2        4.89        5.35      0.99 o
  -6   8   2      422.16      435.12      5.16 o
  -5   8   2      138.14      125.51      2.13 o
  -4   8   2      116.08      112.09      3.10 o
  -3   8   2      878.95      944.69      6.50 o
  -2   8   2      965.61      943.20      6.75 o
  -1   8   2       63.96       54.96      1.39 o
   0   8   2     2691.86     2933.58     21.52 o
   1   8   2        5.98        4.30      1.58 o
   2   8   2      242.45      245.85      3.10 o
   3   8   2      258.57      277.59      3.38 o
   4   8   2      261.94      283.89      3.23 o
   5   8   2        0.03        0.36      0.63 o
   6   8   2       28.21       32.70      1.47 o
   7   8   2        0.08       -0.42      1.03 o
   8   8   2       36.83       28.83      2.22 o
   9   8   2        9.65        9.13      1.67 o
  10   8   2        0.12       -1.79      1.79 o
  11   8   2       17.36       16.78      2.55 o
  12   8   2        5.75        7.76      2.37 o
  13   8   2        0.12       -0.24      3.71 o
  14   8   2       21.87       23.41      4.16 o
 -14   9   2       10.24        9.72      4.07 o
 -13   9   2       12.38        8.47      3.67 o
 -12   9   2       13.62       12.66      2.45 o
 -11   9   2        2.12        4.11      1.98 o
 -10   9   2      275.40      261.67      6.90 o
  -9   9   2      132.56      123.68      4.67 o
  -8   9   2       20.25       18.47      1.89 o
  -7   9   2        0.26       -0.52      0.97 o
  -6   9   2        2.22        1.41      0.91 o
  -5   9   2        4.89        5.11      0.87 o
  -4   9   2       33.02       37.96      1.14 o
  -3   9   2      357.20      347.16      3.15 o
  -2   9   2      268.38      263.95      2.64 o
  -1   9   2     1341.78     1365.64     11.69 o
   0   9   2       44.42       58.03      1.56 o
   1   9   2      343.30      290.52      2.93 o
   2   9   2      212.39      224.70      4.74 o
   3   9   2       41.22       36.64      1.17 o
   4   9   2      878.10      844.00      8.91 o
   5   9   2      459.14      451.07      5.22 o
   6   9   2       42.72       48.43      2.38 o
   7   9   2       70.87       70.01      2.53 o
   8   9   2       40.05       37.20      2.43 o
   9   9   2       14.01       16.44      2.17 o
  10   9   2       53.40       52.95      3.13 o
  11   9   2        5.96        1.84      2.18 o
  12   9   2        1.80        0.68      2.22 o
  13   9   2        2.57        5.04      3.31 o
  14   9   2       19.97       19.51      8.49 o
 -14  10   2        1.05        0.32      3.69 o
 -13  10   2        6.54        9.06      2.98 o
 -12  10   2        0.89       -0.88      2.29 o
 -11  10   2       13.22       14.96      2.43 o
 -10  10   2       32.18       34.73      2.68 o
  -9  10   2       64.83       72.49      4.86 o
  -8  10   2       32.30       27.08      2.17 o
  -7  10   2       16.10       18.83      1.86 o
  -6  10   2       49.53       43.80      1.88 o
  -5  10   2       39.44       44.69      2.33 o
  -4  10   2      294.84      308.72      3.62 o
  -3  10   2        0.14        0.59      0.75 o
  -2  10   2       32.48       27.99      0.98 o
  -1  10   2      361.12      381.81      4.77 o
   0  10   2      118.18      128.33      1.94 o
   1  10   2        0.73       -0.14      0.48 o
   2  10   2      290.73      323.39      3.67 o
   3  10   2        0.14       -0.62      0.62 o
   4  10   2      112.39      114.25      2.51 o
   5  10   2      343.97      333.59      4.82 o
   6  10   2       11.33       13.65      1.43 o
   7  10   2        2.53        1.35      1.47 o
   8  10   2       77.41       74.30      3.26 o
   9  10   2       61.28       61.37      3.14 o
  10  10   2       70.01       60.01      3.29 o
  11  10   2        8.35        8.00      2.35 o
  12  10   2       12.19       10.79      2.67 o
  13  10   2        0.40       -2.78      2.78 o
 -14  11   2        0.75        3.06      3.61 o
 -13  11   2        0.90        6.55      4.09 o
 -12  11   2        0.29        0.23      2.58 o
 -11  11   2        0.12       -1.21      1.92 o
 -10  11   2        3.45       -0.09      1.82 o
  -9  11   2       21.72       25.15      2.51 o
  -8  11   2       12.09       12.14      1.91 o
  -7  11   2       18.65       18.63      1.58 o
  -6  11   2       31.03       34.04      1.75 o
  -5  11   2      169.99      168.13      3.18 o
  -4  11   2        0.24        0.56      0.81 o
  -3  11   2        4.56        5.00      0.67 o
  -2  11   2      100.38       99.41      1.88 o
  -1  11   2       69.72       77.09      1.67 o
   0  11   2       17.53       17.52      0.95 o
   1  11   2      316.25      309.72      3.10 o
   2  11   2       59.34       68.91      1.73 o
   3  11   2        0.55       -0.31      0.77 o
   4  11   2       12.93       12.68      1.17 o
   5  11   2        7.53        6.71      1.23 o
   6  11   2       25.81       23.40      1.89 o
   7  11   2        8.52        6.32      1.72 o
   8  11   2       28.80       29.44      2.43 o
   9  11   2       29.40       30.99      2.60 o
  10  11   2        0.06       -1.85      1.85 o
  11  11   2        0.15        0.71      2.16 o
  12  11   2        2.22        0.55      2.33 o
  13  11   2        1.06        4.12      3.35 o
 -13  12   2       41.54       44.25      4.07 o
 -12  12   2        0.65        0.46      2.30 o
 -11  12   2       30.12       28.50      4.64 o
 -10  12   2       40.65       36.46      3.45 o
  -9  12   2       37.97       34.80      2.62 o
  -8  12   2      105.44      105.34      3.68 o
  -7  12   2      430.24      431.30      7.03 o
  -6  12   2       49.02       45.78      2.29 o
  -5  12   2        0.46       -0.81      1.01 o
  -4  12   2      667.44      660.89      6.93 o
  -3  12   2        0.82        0.27      0.67 o
  -2  12   2       66.72       63.17      2.06 o
  -1  12   2      466.42      478.77      6.13 o
   0  12   2       90.88       83.78      1.86 o
   1  12   2        3.89        3.50      0.61 o
   2  12   2        5.30        2.19      1.62 o
   3  12   2        7.62        9.86      1.42 o
   4  12   2       22.36       19.33      1.30 o
   5  12   2       27.75       29.56      1.62 o
   6  12   2       11.57       11.63      1.55 o
   7  12   2        5.05        1.90      1.57 o
   8  12   2       94.33       93.26      3.62 o
   9  12   2        0.00       -1.16      1.64 o
  10  12   2        0.35        1.36      1.96 o
  11  12   2        7.29        3.67      2.40 o
  12  12   2        6.23        2.06      2.49 o
  13  12   2        3.03        6.56      3.71 o
 -13  13   2        0.33       -2.20      2.80 o
 -12  13   2       19.29       22.05      2.97 o
 -11  13   2       70.97       80.78      6.93 o
 -10  13   2       80.91       77.21      3.66 o
  -9  13   2       54.96       51.90      3.07 o
  -8  13   2      170.51      168.54      4.58 o
  -7  13   2       92.74       87.55      3.27 o
  -6  13   2        9.47        8.98      1.63 o
  -5  13   2      220.89      222.78      3.85 o
  -4  13   2      473.15      445.31      5.27 o
  -3  13   2       21.51       17.12      0.94 o
  -2  13   2      355.46      337.03      4.56 o
  -1  13   2        6.48        4.72      1.08 o
   0  13   2      997.20      943.07     12.41 o
   1  13   2      330.92      323.27      3.94 o
   2  13   2       20.76       16.19      2.36 o
   3  13   2      288.87      267.59      3.83 o
   4  13   2        1.63        2.91      1.03 o
   5  13   2        1.05        0.83      1.24 o
   6  13   2       87.86       83.95      2.76 o
   7  13   2       22.35       24.05      2.75 o
   8  13   2        4.83        5.91      1.87 o
   9  13   2       21.47       24.37      2.66 o
  10  13   2        1.30        0.91      2.49 o
  11  13   2        0.92       -2.40      2.40 o
  12  13   2        5.53        4.95      3.39 o
 -12  14   2        0.05       -2.24      2.24 o
 -11  14   2        5.96        5.67      2.38 o
 -10  14   2        0.34        1.03      2.00 o
  -9  14   2        1.78        2.87      1.96 o
  -8  14   2       91.40       84.79      3.48 o
  -7  14   2        5.97        5.79      1.68 o
  -6  14   2       20.49       22.91      1.67 o
  -5  14   2      132.61      132.49      2.99 o
  -4  14   2       79.23       81.29      2.29 o
  -3  14   2       91.86       82.16      2.33 o
  -2  14   2       37.25       36.38      1.58 o
  -1  14   2      340.42      326.84      5.58 o
   0  14   2      363.59      342.96      5.74 o
   1  14   2      105.58      100.09      1.96 o
   2  14   2       74.15       68.63      2.14 o
   3  14   2        4.70        5.78      0.99 o
   4  14   2      152.01      145.73      2.97 o
   5  14   2      180.56      177.88      3.54 o
   6  14   2       43.41       39.08      2.33 o
   7  14   2        0.03       -0.94      1.55 o
   8  14   2       38.28       42.76      2.84 o
   9  14   2        2.72        3.59      1.93 o
  10  14   2        5.28        4.70      2.19 o
  11  14   2       15.41       13.25      2.64 o
 -11  15   2       17.31       17.25      2.70 o
 -10  15   2       35.59       28.74      2.70 o
  -9  15   2        5.64        2.53      1.99 o
  -8  15   2       16.58       22.46      3.36 o
  -7  15   2        5.37        4.41      1.63 o
  -6  15   2        0.00       -1.16      1.16 o
  -5  15   2        7.07        7.13      1.21 o
  -4  15   2       69.48       72.43      2.54 o
  -3  15   2        0.01        1.36      0.83 o
  -2  15   2        9.33        6.87      1.34 o
  -1  15   2        6.92        6.13      1.51 o
   0  15   2       11.47       15.77      1.86 o
   1  15   2       80.49       76.99      1.75 o
   2  15   2        8.45        7.52      1.10 o
   3  15   2       15.51       16.36      1.17 o
   4  15   2        0.61        0.91      1.00 o
   5  15   2        1.79        0.11      1.12 o
   6  15   2        9.05       13.80      1.82 o
   7  15   2       37.74       41.46      2.60 o
   8  15   2       59.36       65.79      3.20 o
   9  15   2        0.00        0.57      1.93 o
  10  15   2        1.35       -0.16      2.14 o
  11  15   2        0.86        6.09      2.37 o
 -11  16   2        0.33       -2.20      2.20 o
 -10  16   2       23.78       23.64      2.65 o
  -9  16   2        3.39        4.91      3.48 o
  -8  16   2        4.73        3.97      1.84 o
  -7  16   2        0.07       -1.45      1.45 o
  -6  16   2       92.66       94.52      3.18 o
  -5  16   2        1.21       -0.58      1.06 o
  -4  16   2        5.28        4.11      1.03 o
  -3  16   2       18.60       21.74      1.16 o
  -2  16   2       25.58       28.52      1.43 o
  -1  16   2        1.08        4.40      1.12 o
   0  16   2        2.64        3.77      1.41 o
   1  16   2       32.12       34.88      1.43 o
   2  16   2        2.89        0.48      0.97 o
   3  16   2        1.72        1.83      0.90 o
   4  16   2       17.82       18.09      1.33 o
   5  16   2        1.15        2.66      1.21 o
   6  16   2       57.60       58.84      2.72 o
   7  16   2       14.65       13.36      2.04 o
   8  16   2       12.03       11.62      2.12 o
   9  16   2        7.58        5.34      2.16 o
  10  16   2        2.00        1.97      2.18 o
 -10  17   2        4.38        5.88      2.17 o
  -9  17   2        4.12        5.47      2.05 o
  -8  17   2        9.87        9.62      2.00 o
  -7  17   2       16.59       14.62      1.94 o
  -6  17   2       14.88       16.21      1.83 o
  -5  17   2        2.78        6.33      1.29 o
  -4  17   2       18.55       18.52      1.34 o
  -3  17   2        0.05        0.08      0.84 o
  -2  17   2        1.84        1.08      0.99 o
  -1  17   2       18.74       18.16      2.23 o
   0  17   2       15.38        9.86      1.34 o
   1  17   2       67.62       61.83      1.68 o
   2  17   2       23.11       20.77      2.04 o
   3  17   2        4.67        3.41      1.20 o
   4  17   2        0.11       -0.47      1.01 o
   5  17   2        3.85        2.54      1.41 o
   6  17   2        7.91        7.65      1.73 o
   7  17   2       17.99       14.16      2.11 o
   8  17   2       11.33       15.53      2.29 o
   9  17   2        2.69        1.71      1.99 o
  -9  18   2        4.15        6.63      2.60 o
  -8  18   2        0.02       -1.20      2.42 o
  -7  18   2        0.80        0.16      1.60 o
  -6  18   2       43.22       40.66      2.34 o
  -5  18   2        0.91        0.84      1.29 o
  -4  18   2        5.72        9.29      1.75 o
  -3  18   2       13.50       12.22      1.08 o
  -2  18   2        1.83        1.27      1.22 o
  -1  18   2        1.51        3.31      1.72 o
   0  18   2       86.51       99.40      9.93 o
   1  18   2        2.19        2.36      1.29 o
   2  18   2       52.16       53.37      2.70 o
   3  18   2        8.30        9.33      1.84 o
   4  18   2        0.55        0.86      1.24 o
   5  18   2        9.85       10.57      2.08 o
   6  18   2       43.74       48.30      2.60 o
   7  18   2       12.89       13.22      2.18 o
   8  18   2       32.14       38.22      2.85 o
  -7  19   2        0.00       -1.67      1.95 o
  -6  19   2       11.53       11.12      2.18 o
  -5  19   2        9.97        7.59      1.91 o
  -4  19   2        8.91        8.16      2.50 o
  -3  19   2       10.46       11.91      2.03 o
  -2  19   2        4.33        7.89      2.22 o
  -1  19   2       10.38        6.76      1.90 o
   0  19   2       60.89       78.93      9.60 o
   1  19   2        6.78        8.43      1.95 o
   2  19   2        8.08        8.86      4.60 o
   3  19   2        1.16        0.22      1.23 o
   4  19   2       18.17       18.35      2.19 o
   5  19   2        1.81       -0.63      2.51 o
   6  19   2        7.25        5.25      2.35 o
   7  19   2       25.12       28.91      2.56 o
  -6  20   2        6.62        6.96      2.17 o
  -5  20   2        0.43        0.04      2.37 o
  -4  20   2        3.59        2.06      4.44 o
  -3  20   2       11.05       11.74      1.63 o
  -2  20   2        0.08        4.41      2.03 o
  -1  20   2        2.23        1.09      1.72 o
   0  20   2       40.21       34.14      2.53 o
   1  20   2        0.62        0.58      1.78 o
   2  20   2        8.84        7.36      2.20 o
   3  20   2        0.86        0.72      1.57 o
   4  20   2        1.74       -1.37      2.78 o
   5  20   2        0.54       -0.74      1.96 o
  -3  21   2        0.25        0.86      2.32 o
  -2  21   2        7.28        7.55      2.38 o
  -1  21   2        4.78        1.78      3.18 o
   0  21   2        0.00        0.65      2.35 o
   1  21   2        0.50       -1.33      4.80 o
   2  21   2        0.13        0.98      2.19 o
   3  21   2        0.05       -1.10      2.55 o
 -16   1   3       34.29       28.72      4.64 o
 -15   1   3        0.16       -1.24      2.75 o
 -14   1   3       11.31        7.84      2.85 o
 -13   1   3       25.16       18.94      3.08 o
 -12   1   3       13.02       11.99      2.45 o
 -11   1   3      213.97      210.19      5.59 o
 -10   1   3      942.65      906.90      9.75 o
  -9   1   3      767.14      760.79      8.81 o
  -8   1   3      243.23      218.12      3.33 o
  -7   1   3        0.02       -0.56      0.75 o
  -6   1   3       68.68       58.02      1.41 o
  -5   1   3      488.67      531.25      5.28 o
  -4   1   3     1434.51     1617.36     12.73 o
  -3   1   3     1620.54     1643.76     11.93 o
  -2   1   3      822.90      883.77      7.29 o
  -1   1   3     1250.29     1265.87      9.25 o
   0   1   3     1838.18     1751.98     11.73 o
   1   1   3      460.34      477.79      4.11 o
   2   1   3      274.92      249.27      2.64 o
   3   1   3      139.63      144.68      2.20 o
   4   1   3     1582.35     1714.18     13.54 o
   5   1   3      220.67      281.96      3.55 o
   6   1   3        0.54        1.33      0.92 o
   7   1   3       39.92       24.90      1.57 o
   8   1   3        5.88        4.60      1.28 o
   9   1   3      136.35      115.93      3.58 o
  10   1   3      128.32      118.43      4.33 o
  11   1   3       61.15       51.69      5.82 o
  12   1   3       17.10       14.55      2.65 o
  13   1   3        0.26       -0.23      2.44 o
  14   1   3       11.22        9.71      3.06 o
  15   1   3       20.67       31.18      4.58 o
 -16   2   3       11.94        4.65      3.90 o
 -15   2   3       52.15       50.40      5.17 o
 -14   2   3        7.04        7.90      2.84 o
 -13   2   3        0.13       -2.22      2.22 o
 -12   2   3        5.89        4.43      2.27 o
 -11   2   3       10.42       11.04      2.31 o
 -10   2   3        6.27       10.62      1.56 o
  -9   2   3       30.98       27.69      2.11 o
  -8   2   3        2.43        0.93      0.88 o
  -7   2   3      129.34      137.81      2.48 o
  -6   2   3       15.58        9.03      0.86 o
  -5   2   3      378.29      461.40      4.63 o
  -4   2   3      563.55      668.81      6.58 o
  -3   2   3     1776.87     1688.55     21.54 o
  -2   2   3      501.44      495.74      3.98 o
  -1   2   3      820.32      760.65      5.60 o
   0   2   3     1284.54     1303.59      8.96 o
   1   2   3     2561.49     2776.40     20.45 o
   2   2   3      343.25      349.17      3.55 o
   3   2   3     2123.33     2311.78     18.89 o
   4   2   3       59.86       67.14      1.80 o
   5   2   3       57.37       30.77      1.38 o
   6   2   3      183.12      205.06      3.42 o
   7   2   3        2.83        2.41      1.03 o
   8   2   3       12.20        7.51      1.30 o
   9   2   3      279.09      311.20      5.56 o
  10   2   3       13.93       22.55      2.43 o
  11   2   3        2.75        2.00      2.04 o
  12   2   3        0.52        2.59      2.22 o
  13   2   3       25.44       33.44      3.39 o
  14   2   3       14.15       13.85      3.20 o
  15   2   3       81.77      104.84      6.32 o
 -16   3   3        2.52        5.03      4.52 o
 -15   3   3       12.62        9.71      3.72 o
 -14   3   3        1.66       -1.37      3.02 o
 -13   3   3        9.69        7.86      2.57 o
 -12   3   3       31.23       35.74      3.07 o
 -11   3   3       21.43       26.92      2.34 o
 -10   3   3       10.90       10.47      1.52 o
  -9   3   3      465.39      465.21      6.01 o
  -8   3   3       40.12       43.67      1.56 o
  -7   3   3      186.82      170.74      2.63 o
  -6   3   3      850.14      903.41      8.13 o
  -5   3   3       14.59       20.32      0.93 o
  -4   3   3     1082.30     1090.38      8.44 o
  -3   3   3      320.60      376.68      3.30 o
  -2   3   3       33.31       33.47      0.88 o
  -1   3   3        0.34       -0.42      0.42 o
   0   3   3       18.95       11.45      0.80 o
   1   3   3      509.18      469.32      4.31 o
   2   3   3      193.56      250.61      2.84 o
   3   3   3        6.99        7.51      0.74 o
   4   3   3      607.08      614.16      5.78 o
   5   3   3       76.99       67.59      1.83 o
   6   3   3        1.96        4.57      0.92 o
   7   3   3       29.78       25.85      1.49 o
   8   3   3        0.63       -1.30      1.30 o
   9   3   3       22.22       29.65      2.16 o
  10   3   3       12.72        8.68      1.85 o
  11   3   3        1.15        0.23      1.99 o
  12   3   3        0.00       -1.72      2.20 o
  13   3   3        0.27       -1.71      2.41 o
  14   3   3        0.32       -3.06      3.06 o
  15   3   3        4.06        8.02      3.92 o
 -15   4   3        6.32        7.12      3.50 o
 -14   4   3        0.11        1.20      2.85 o
 -13   4   3        4.26        4.58      2.83 o
 -12   4   3        4.41        3.80      2.24 o
 -11   4   3       25.55       27.84      2.34 o
 -10   4   3       12.42       10.19      1.92 o
  -9   4   3      131.68      126.54      3.14 o
  -8   4   3       83.94       92.47      2.20 o
  -7   4   3      139.52      154.56      2.57 o
  -6   4   3        8.58        7.32      0.85 o
  -5   4   3      102.74      117.33      1.98 o
  -4   4   3     1540.44     1675.12     11.61 o
  -3   4   3      576.65      581.40      4.91 o
  -2   4   3      235.71      234.54      2.49 o
  -1   4   3       35.36       31.18      0.90 o
   0   4   3       10.14        2.41      0.52 o
   1   4   3     1010.59     1146.63      8.48 o
   2   4   3      184.29      225.50      2.64 o
   3   4   3        3.82        1.58      0.62 o
   4   4   3      486.66      514.93      5.07 o
   5   4   3      164.41      196.24      2.90 o
   6   4   3        0.13       -0.84      0.84 o
   7   4   3       19.50       21.21      1.36 o
   8   4   3        0.10       -1.25      1.25 o
   9   4   3       32.11       35.36      2.22 o
  10   4   3        0.29        0.23      1.59 o
  11   4   3        0.57       -1.74      2.05 o
  12   4   3        0.03       -2.10      2.10 o
  13   4   3        0.86       -2.59      2.82 o
  14   4   3        7.85       10.59      3.58 o
  15   4   3       43.21       52.78      6.89 o
 -15   5   3        6.00        1.33      4.09 o
 -14   5   3       26.21       23.15      3.78 o
 -13   5   3       74.77       59.58      4.43 o
 -12   5   3        0.14       -1.07      3.29 o
 -11   5   3      346.79      337.44      6.14 o
 -10   5   3       89.08       97.49      2.99 o
  -9   5   3      811.11      790.12      8.70 o
  -8   5   3      236.26      244.50      3.98 o
  -7   5   3      405.67      417.74      4.84 o
  -6   5   3       17.94       21.35      1.17 o
  -5   5   3      206.94      243.10      3.16 o
  -4   5   3       97.47       97.76      1.91 o
  -3   5   3      183.33      233.80      3.23 o
  -2   5   3      447.16      496.62      4.03 o
  -1   5   3     2132.84     2310.19     16.20 o
   0   5   3       72.89       66.43      1.39 o
   1   5   3      601.06      694.75      5.63 o
   2   5   3      565.80      575.74      5.59 o
   3   5   3        1.51        4.75      1.05 o
   4   5   3      302.70      270.72      4.17 o
   5   5   3      132.54      149.46      2.76 o
   6   5   3       19.62       21.82      1.90 o
   7   5   3      237.45      241.02      3.98 o
   8   5   3        7.06        2.63      1.42 o
   9   5   3      305.09      286.35      5.33 o
  10   5   3       48.90       33.91      2.37 o
  11   5   3       54.50       49.38      3.16 o
  12   5   3        5.63       -1.16      2.54 o
  13   5   3        6.26        7.07      3.16 o
  14   5   3        2.20        3.16      4.07 o
 -15   6   3        0.01       -1.17      4.01 o
 -14   6   3        0.02        0.36      3.76 o
 -13   6   3        0.08        2.07      4.04 o
 -12   6   3       55.97       61.78      3.58 o
 -11   6   3        7.63        8.42      2.07 o
 -10   6   3       12.17       10.74      1.99 o
  -9   6   3      305.71      298.96      4.73 o
  -8   6   3        2.74        3.18      1.19 o
  -7   6   3      102.40      105.45      2.37 o
  -6   6   3      117.67      115.30      2.30 o
  -5   6   3       10.59        6.76      0.87 o
  -4   6   3      194.52      177.92      2.39 o
  -3   6   3      354.39      358.09      3.51 o
  -2   6   3       22.52       23.91      0.86 o
  -1   6   3        2.08        3.99      0.60 o
   0   6   3       17.34       12.41      0.77 o
   1   6   3      948.62      949.07      7.83 o
   2   6   3      674.24      652.34      5.82 o
   3   6   3        4.01        6.06      0.98 o
   4   6   3        3.80        3.48      1.17 o
   5   6   3       41.69       46.69      1.62 o
   6   6   3      420.10      432.05      5.33 o
   7   6   3       27.79       24.99      1.64 o
   8   6   3       44.05       31.74      2.06 o
   9   6   3       28.74       29.82      2.15 o
  10   6   3       12.81        9.90      2.06 o
  11   6   3        7.28        3.40      2.08 o
  12   6   3        9.52        9.71      2.95 o
  13   6   3        5.99       10.28      4.24 o
  14   6   3        2.58        7.22      4.34 o
 -15   7   3        2.65        0.25      6.56 o
 -14   7   3        5.90        4.47      6.19 o
 -13   7   3       38.69       38.41      4.84 o
 -12   7   3       16.24       16.95      2.97 o
 -11   7   3       94.09       94.60      6.53 o
 -10   7   3        6.93        6.95      1.71 o
  -9   7   3        7.14        6.00      1.53 o
  -8   7   3       86.82       85.34      2.54 o
  -7   7   3      758.74      768.81      7.46 o
  -6   7   3      227.15      205.82      3.07 o
  -5   7   3      560.80      546.91      5.42 o
  -4   7   3      661.20      667.06      5.75 o
  -3   7   3      189.66      208.27      2.55 o
  -2   7   3      725.02      754.29      6.51 o
  -1   7   3     1740.09     1914.68     15.77 o
   0   7   3      657.20      696.03      5.67 o
   1   7   3     2864.64     3078.35     24.80 o
   2   7   3       31.10       35.08      1.24 o
   3   7   3      291.77      288.46      3.33 o
   4   7   3      381.19      390.36      4.28 o
   5   7   3      406.03      419.90      5.65 o
   6   7   3       94.77      107.71      2.61 o
   7   7   3      399.77      369.30      5.83 o
   8   7   3        0.20       -1.33      1.33 o
   9   7   3        9.16        5.17      1.80 o
  10   7   3        0.26        1.68      2.05 o
  11   7   3        6.58        5.09      2.51 o
  12   7   3        4.82        4.47      3.53 o
  13   7   3       23.53       16.42      3.75 o
  14   7   3        1.49        0.42      3.66 o
 -15   8   3        8.70       14.37      4.74 o
 -14   8   3        0.02        3.09      3.92 o
 -13   8   3        9.89       12.34      3.93 o
 -12   8   3        0.21       -1.17      2.25 o
 -11   8   3        0.00        0.93      2.46 o
 -10   8   3       11.42       12.73      2.34 o
  -9   8   3        5.43        1.75      1.55 o
  -8   8   3       10.64        5.89      1.38 o
  -7   8   3       31.36       28.94      1.43 o
  -6   8   3        8.30        5.25      0.94 o
  -5   8   3        7.68       16.90      1.16 o
  -4   8   3      479.15      471.57      4.43 o
  -3   8   3      225.75      232.09      2.51 o
  -2   8   3        4.23        6.82      0.64 o
  -1   8   3       20.02       29.09      0.92 o
   0   8   3      126.03      143.87      2.10 o
   1   8   3      732.86      804.79      6.42 o
   2   8   3       33.85       34.17      1.11 o
   3   8   3       68.38       77.35      1.67 o
   4   8   3      172.48      166.74      2.83 o
   5   8   3       35.93       37.27      1.43 o
   6   8   3      229.00      232.69      3.51 o
   7   8   3       25.44       23.94      1.88 o
   8   8   3       20.76       16.55      1.81 o
   9   8   3        5.93        4.76      1.98 o
  10   8   3       12.33        9.85      2.29 o
  11   8   3        0.72        1.64      2.17 o
  12   8   3        0.04       -0.71      2.78 o
  13   8   3       15.70       12.18      5.82 o
  14   8   3        8.84        9.50      3.79 o
 -14   9   3        5.36       11.25      4.23 o
 -13   9   3        0.44       -0.12      3.28 o
 -12   9   3       11.73       17.93      3.24 o
 -11   9   3       22.70       24.41      2.56 o
 -10   9   3        2.54       -0.79      1.67 o
  -9   9   3       11.34       12.29      2.27 o
  -8   9   3       39.15       36.77      2.30 o
  -7   9   3        6.04        8.29      1.37 o
  -6   9   3       45.90       45.47      1.70 o
  -5   9   3       31.81       34.86      1.45 o
  -4   9   3        2.91        2.00      1.00 o
  -3   9   3      188.68      185.67      2.28 o
  -2   9   3      386.53      443.17      3.89 o
  -1   9   3      465.35      485.10      4.62 o
   0   9   3       94.71       98.37      1.65 o
   1   9   3       94.18      121.26      2.69 o
   2   9   3      687.81      750.76      6.57 o
   3   9   3       68.82       72.92      2.08 o
   4   9   3       24.54       24.64      1.26 o
   5   9   3        2.86        2.74      1.00 o
   6   9   3      190.85      196.20      3.53 o
   7   9   3       10.04        9.53      1.82 o
   8   9   3       77.85       71.34      3.21 o
   9   9   3        2.67        1.01      1.82 o
  10   9   3       72.92       68.53      3.59 o
  11   9   3       47.78       43.44      3.38 o
  12   9   3       23.81       33.74      5.38 o
  13   9   3       23.25       27.34      4.07 o
 -14  10   3        1.20        3.34      3.66 o
 -13  10   3        0.06       -3.05      3.05 o
 -12  10   3       29.11       29.20      3.41 o
 -11  10   3       16.77       16.96      3.32 o
 -10  10   3        1.97        3.81      1.86 o
  -9  10   3      206.06      207.00      8.74 o
  -8  10   3       63.24       66.09      2.89 o
  -7  10   3        3.35        3.53      1.38 o
  -6  10   3       35.39       39.02      1.85 o
  -5  10   3       73.77       66.42      2.34 o
  -4  10   3      115.43      115.43      2.43 o
  -3  10   3       37.43       34.54      1.32 o
  -2  10   3      124.40      117.90      1.75 o
  -1  10   3      200.04      197.77      2.51 o
   0  10   3       64.52       59.90      1.46 o
   1  10   3        1.49        2.34      0.75 o
   2  10   3       27.94       35.26      1.90 o
   3  10   3        8.86        9.55      1.38 o
   4  10   3        5.87        7.03      1.17 o
   5  10   3        0.46        1.44      1.14 o
   6  10   3      219.14      207.65      4.10 o
   7  10   3      101.16      114.04      3.81 o
   8  10   3       58.67       65.29      3.11 o
   9  10   3       57.70       51.49      3.10 o
  10  10   3       58.61       55.00      3.32 o
  11  10   3        4.53        0.57      3.41 o
  12  10   3       14.63        8.84      3.15 o
  13  10   3       18.07       16.71      3.81 o
 -13  11   3        2.27        2.98      3.35 o
 -12  11   3       16.87       15.75      3.11 o
 -11  11   3        0.04       -0.26      1.91 o
 -10  11   3      125.72      122.79      5.17 o
  -9  11   3       42.15       46.03      3.98 o
  -8  11   3        0.05        0.86      1.60 o
  -7  11   3        2.89        1.63      1.44 o
  -6  11   3       54.44       53.95      2.24 o
  -5  11   3       32.10       31.95      1.67 o
  -4  11   3      154.03      151.97      2.83 o
  -3  11   3        2.04        2.10      0.78 o
  -2  11   3       29.44       29.50      1.12 o
  -1  11   3       22.72       22.39      0.98 o
   0  11   3       43.46       54.35      1.43 o
   1  11   3      453.79      463.54      6.87 o
   2  11   3       48.35       52.64      2.14 o
   3  11   3        0.47        0.89      0.97 o
   4  11   3      290.15      297.68      4.53 o
   5  11   3        2.29        1.65      1.13 o
   6  11   3       91.29       91.51      3.87 o
   7  11   3      433.94      412.85      9.72 o
   8  11   3        0.26       -1.38      1.69 o
   9  11   3        0.90        1.37      1.92 o
  10  11   3        1.51        1.20      2.05 o
  11  11   3       32.88       29.21      3.02 o
  12  11   3       15.81       12.91      2.90 o
  13  11   3        0.85        0.21      3.19 o
 -13  12   3        4.91        7.09      3.59 o
 -12  12   3        4.48        8.60      2.86 o
 -11  12   3       15.66       14.98      2.50 o
 -10  12   3        1.47        1.78      3.20 o
  -9  12   3       37.57       45.53      2.86 o
  -8  12   3        3.39        2.94      2.14 o
  -7  12   3        4.71        1.25      1.53 o
  -6  12   3        1.75        1.59      1.21 o
  -5  12   3        0.36       -0.38      1.05 o
  -4  12   3        0.71       -0.71      0.92 o
  -3  12   3       20.50       17.32      1.08 o
  -2  12   3       23.21       22.31      1.07 o
  -1  12   3       47.85       50.13      1.53 o
   0  12   3       92.30       93.58      2.39 o
   1  12   3      191.11      182.42      3.07 o
   2  12   3       29.20       29.69      3.29 o
   3  12   3        7.01        6.57      1.33 o
   4  12   3        8.10        5.54      1.21 o
   5  12   3        6.67        5.64      1.47 o
   6  12   3      164.92      160.30      4.21 o
   7  12   3       94.21      100.61      3.65 o
   8  12   3       31.61       31.48      2.56 o
   9  12   3        1.41        3.05      1.95 o
  10  12   3       11.18        7.84      2.44 o
  11  12   3        0.45        1.84      2.73 o
  12  12   3        7.41        3.88      2.52 o
 -12  13   3        1.21        3.95      2.63 o
 -11  13   3       23.46       20.99      2.76 o
 -10  13   3       38.53       32.13      3.35 o
  -9  13   3       23.54       20.52      2.42 o
  -8  13   3       53.70       51.48      3.14 o
  -7  13   3        0.11       -0.44      1.50 o
  -6  13   3       17.23       15.92      1.70 o
  -5  13   3       12.37       10.25      1.33 o
  -4  13   3        0.03       -1.01      1.01 o
  -3  13   3       87.27       74.35      2.38 o
  -2  13   3      265.50      251.86      3.21 o
  -1  13   3       99.53       95.15      2.18 o
   0  13   3       44.03       29.75      1.37 o
   1  13   3       12.03        6.09      1.00 o
   2  13   3        1.75        1.26      1.08 o
   3  13   3       16.44        9.87      1.30 o
   4  13   3      104.50       94.12      2.61 o
   5  13   3      124.90      115.69      3.20 o
   6  13   3       26.74       25.32      2.14 o
   7  13   3        3.40        2.41      1.71 o
   8  13   3       18.36       16.90      2.44 o
   9  13   3       35.44       34.39      3.65 o
  10  13   3       22.09       29.02      2.94 o
  11  13   3        6.58        7.52      2.55 o
  12  13   3        5.28        5.21      2.57 o
 -12  14   3        9.31        9.34      3.58 o
 -11  14   3       43.35       40.52      3.23 o
 -10  14   3        6.91        4.93      2.19 o
  -9  14   3        8.36        5.82      2.07 o
  -8  14   3       37.23       36.04      2.63 o
  -7  14   3       36.55       40.84      3.20 o
  -6  14   3        8.83        5.53      1.60 o
  -5  14   3        0.83       -0.63      1.14 o
  -4  14   3       54.82       53.64      1.93 o
  -3  14   3       11.35        3.74      0.94 o
  -2  14   3      104.76       99.28      2.07 o
  -1  14   3       70.00       61.78      1.97 o
   0  14   3        0.00        1.16      1.16 o
   1  14   3      111.30      103.79      2.39 o
   2  14   3       36.29       34.67      1.81 o
   3  14   3       15.64       14.33      1.27 o
   4  14   3       53.22       46.05      2.67 o
   5  14   3        0.97        0.04      1.21 o
   6  14   3       31.75       32.14      2.38 o
   7  14   3        5.70        3.62      1.85 o
   8  14   3        2.98        3.73      1.98 o
   9  14   3        9.23       12.35      2.39 o
  10  14   3        0.97        1.56      2.49 o
  11  14   3        5.69        3.47      2.50 o
 -11  15   3        3.71        0.77      2.25 o
 -10  15   3        0.03       -2.01      2.01 o
  -9  15   3        4.17        2.11      1.93 o
  -8  15   3       36.96       37.18      2.62 o
  -7  15   3        0.81       -0.63      1.57 o
  -6  15   3        4.89        3.16      2.02 o
  -5  15   3       33.13       28.74      1.73 o
  -4  15   3        4.32        5.52      1.16 o
  -3  15   3        0.09       -0.77      0.82 o
  -2  15   3       43.17       40.82      1.31 o
  -1  15   3       45.46       44.89      2.89 o
   0  15   3        3.72        1.75      0.92 o
   1  15   3        0.06       -0.89      0.89 o
   2  15   3       47.27       47.96      2.19 o
   3  15   3       14.41       17.14      1.36 o
   4  15   3       31.42       27.68      1.68 o
   5  15   3        9.92       11.10      1.69 o
   6  15   3      113.49      114.20      3.78 o
   7  15   3       22.46       19.96      2.28 o
   8  15   3        0.93        0.32      1.88 o
   9  15   3        8.16       11.64      2.36 o
  10  15   3        2.02        4.24      2.28 o
 -10  16   3        6.26        6.80      2.22 o
  -9  16   3        5.93        3.32      2.10 o
  -8  16   3        2.27        2.57      1.83 o
  -7  16   3        7.86        9.49      1.86 o
  -6  16   3       29.66       28.59      2.16 o
  -5  16   3        5.27        6.64      1.35 o
  -4  16   3       25.67       30.30      1.59 o
  -3  16   3        1.33        0.39      0.95 o
  -2  16   3       22.46       25.99      1.26 o
  -1  16   3      112.33      107.88      2.93 o
   0  16   3       41.17       32.27      1.71 o
   1  16   3        1.46       -0.38      1.00 o
   2  16   3        1.25        0.86      1.18 o
   3  16   3        3.19        3.35      1.12 o
   4  16   3        6.53        6.05      1.29 o
   5  16   3        2.28        2.01      1.69 o
   6  16   3       43.00       45.48      3.44 o
   7  16   3       33.57       32.97      2.92 o
   8  16   3        0.91       -0.48      1.88 o
   9  16   3        1.17       -1.95      1.95 o
  -9  17   3       23.36       19.43      3.61 o
  -8  17   3        0.70        1.86      1.82 o
  -7  17   3       20.32       22.35      2.24 o
  -6  17   3        8.83        7.29      1.72 o
  -5  17   3        1.47       -0.03      1.35 o
  -4  17   3        2.51        2.30      1.16 o
  -3  17   3        1.90        1.07      0.86 o
  -2  17   3      101.59      104.06      2.44 o
  -1  17   3       52.80       51.13      1.67 o
   0  17   3       33.76       32.32      1.51 o
   1  17   3        9.44        7.60      1.35 o
   2  17   3        1.28       -0.27      1.16 o
   3  17   3       14.35       16.15      1.41 o
   4  17   3        0.79        1.82      1.38 o
   5  17   3        0.35        1.65      1.51 o
   6  17   3        2.63        2.16      2.27 o
   7  17   3       42.38       43.13      2.84 o
   8  17   3        9.43        9.62      2.23 o
   9  17   3        0.01       -0.66      2.10 o
  -8  18   3        7.95        7.47      2.08 o
  -7  18   3        4.23        5.41      1.85 o
  -6  18   3        5.98        5.39      1.72 o
  -5  18   3       40.62       47.80      2.39 o
  -4  18   3        6.17        5.63      1.28 o
  -3  18   3        0.00       -1.29      1.29 o
  -2  18   3       86.15       83.88      2.09 o
  -1  18   3        1.20        2.08      0.93 o
   0  18   3       62.86       59.37      2.08 o
   1  18   3       81.10       80.10      2.66 o
   2  18   3        7.64        8.87      1.24 o
   3  18   3        4.51        4.59      1.22 o
   4  18   3       12.46       14.79      1.90 o
   5  18   3        4.94        5.53      1.74 o
   6  18   3       30.39       30.24      2.46 o
   7  18   3       27.82       30.43      2.68 o
  -7  19   3        8.83       11.77      1.99 o
  -6  19   3        0.95       -0.25      1.94 o
  -5  19   3       27.41       28.03      2.65 o
  -4  19   3        5.47        4.17      2.32 o
  -3  19   3        3.80        3.19      1.38 o
  -2  19   3        8.42        9.59      2.19 o
  -1  19   3       81.35       87.54      2.68 o
   0  19   3        0.84       -1.38      1.47 o
   1  19   3      129.63      133.67      5.73 o
   2  19   3       17.83       19.58      1.76 o
   3  19   3        1.09        0.95      1.74 o
   4  19   3       29.84       34.12      2.84 o
   5  19   3       98.48      103.71      4.39 o
   6  19   3        0.05        0.46      1.82 o
  -5  20   3        1.42       -0.33      2.28 o
  -4  20   3        0.01        5.83      2.52 o
  -3  20   3        1.64        3.03      1.95 o
  -2  20   3        1.99        3.08      1.36 o
  -1  20   3        2.38        4.64      1.35 o
   0  20   3        8.65        7.08      1.44 o
   1  20   3        0.06        0.89      2.30 o
   2  20   3        0.00       -0.88      2.58 o
   3  20   3        0.01       -1.84      1.84 o
   4  20   3        2.20        2.87      2.15 o
  -2  21   3        0.64       -0.01      1.81 o
  -1  21   3        6.46        5.20      1.42 o
   0  21   3        2.14        2.59      1.64 o
   1  21   3       14.28        9.90      2.62 o
 -15   0   4        4.17       11.09      4.52 o
 -14   0   4        5.57        2.48      7.65 o
 -13   0   4       19.31       15.80      5.30 o
 -12   0   4       17.91       21.00      6.85 o
 -11   0   4        0.58       -1.81      2.76 o
 -10   0   4      129.67      142.94      6.58 o
  -9   0   4       25.83       24.88      2.69 o
  -8   0   4       23.31       29.09      2.62 o
  -7   0   4      377.86      375.32      7.24 o
  -6   0   4       10.98        8.22      1.75 o
  -5   0   4       20.48       31.33      2.13 o
  -4   0   4     7634.93     8394.64     91.84 o
  -3   0   4      497.65      544.45      7.25 o
  -2   0   4       16.82       35.59      1.83 o
  -1   0   4      465.17      493.07      5.16 o
   0   0   4     7728.61     8318.48     78.64 o
   1   0   4      102.16      109.50      2.33 o
   2   0   4      285.06      309.43      9.19 o
   3   0   4     3906.28     4234.54     47.58 o
   4   0   4      432.39      467.53      7.59 o
   5   0   4       45.05       47.15      3.59 o
   6   0   4      684.42      767.42     11.57 o
   7   0   4      331.15      299.59      6.55 o
   8   0   4       73.58       70.76      3.63 o
   9   0   4      682.43      671.93     14.40 o
  10   0   4       21.06       24.91      4.14 o
  11   0   4        0.58       -1.42      2.95 o
  12   0   4       51.83       52.80      5.03 o
  13   0   4       53.62       56.21      5.78 o
  14   0   4        1.63        4.24      4.41 o
 -15   1   4        0.22        3.46      2.95 o
 -14   1   4        0.29       -2.47      2.47 o
 -13   1   4       11.35       12.97      2.66 o
 -12   1   4       35.81       36.53      3.04 o
 -11   1   4        1.31       -2.16      2.16 o
 -10   1   4        0.28       -1.85      1.85 o
  -9   1   4       13.06       12.68      1.65 o
  -8   1   4       46.10       39.11      1.96 o
  -7   1   4     1108.80     1044.21     10.38 o
  -6   1   4        0.02        1.43      1.04 o
  -5   1   4      283.76      271.70      3.58 o
  -4   1   4     1195.37     1227.40     10.29 o
  -3   1   4      345.44      328.96      3.75 o
  -2   1   4     1446.83     1453.16     11.63 o
  -1   1   4       56.89       59.06      1.43 o
   0   1   4     2087.20     2266.82     17.21 o
   1   1   4      206.35      218.33      2.78 o
   2   1   4        0.49        0.95      0.68 o
   3   1   4      589.44      627.96      5.98 o
   4   1   4      134.29      143.02      2.53 o
   5   1   4       20.33       21.57      1.38 o
   6   1   4      784.03      821.12      8.60 o
   7   1   4       14.52       12.45      1.45 o
   8   1   4      146.39      130.66      4.82 o
   9   1   4        6.90        4.18      2.00 o
  10   1   4       12.49        7.77      3.19 o
  11   1   4       26.33       31.48      2.99 o
  12   1   4        0.63        0.35      2.32 o
  13   1   4        6.52        7.98      2.96 o
  14   1   4        7.09        8.32      3.21 o
 -15   2   4        0.10        1.58      4.37 o
 -14   2   4        1.20        1.44      2.59 o
 -13   2   4        5.24        7.26      2.56 o
 -12   2   4       26.17       28.60      2.99 o
 -11   2   4        0.49        2.11      1.96 o
 -10   2   4        2.26        4.32      1.71 o
  -9   2   4       60.56       53.34      2.55 o
  -8   2   4        7.25        2.93      1.26 o
  -7   2   4        0.88        0.90      1.01 o
  -6   2   4      112.08      104.55      2.53 o
  -5   2   4      390.89      356.12      4.54 o
  -4   2   4       31.31       60.18      1.85 o
  -3   2   4       27.46       42.24      1.33 o
  -2   2   4      491.97      464.36      4.31 o
  -1   2   4      450.43      447.01      4.16 o
   0   2   4        7.75       14.01      1.04 o
   1   2   4      497.99      496.11      4.83 o
   2   2   4      211.97      183.83      3.47 o
   3   2   4      442.76      406.95      4.76 o
   4   2   4       45.27       46.09      1.68 o
   5   2   4        3.13        3.01      0.75 o
   6   2   4      613.14      587.33      7.45 o
   7   2   4      129.90      116.33      3.46 o
   8   2   4       56.64       49.05      2.52 o
   9   2   4       23.55       25.61      2.19 o
  10   2   4        0.08       -0.43      1.87 o
  11   2   4        7.85        7.08      2.30 o
  12   2   4        0.52       -2.68      2.68 o
  13   2   4        0.67       -1.49      2.73 o
  14   2   4        0.25        4.08      3.42 o
 -15   3   4        3.20        5.78      3.62 o
 -14   3   4       22.56       23.43      3.79 o
 -13   3   4        1.65        3.26      2.40 o
 -12   3   4        7.65        4.26      2.36 o
 -11   3   4        0.09        1.32      2.68 o
 -10   3   4      308.79      287.04      5.55 o
  -9   3   4       29.95       26.80      2.16 o
  -8   3   4      162.51      150.74      2.81 o
  -7   3   4      217.95      191.82      2.83 o
  -6   3   4       16.52        9.16      1.04 o
  -5   3   4      107.11      104.87      2.24 o
  -4   3   4        7.56        7.53      0.70 o
  -3   3   4      275.90      283.81      2.91 o
  -2   3   4      707.96      755.93      5.88 o
  -1   3   4        8.18        7.33      0.80 o
   0   3   4     2343.70     2562.91     17.03 o
   1   3   4     2263.71     2447.71     18.48 o
   2   3   4       19.76        5.52      0.81 o
   3   3   4      245.47      262.49      3.42 o
   4   3   4       17.14       15.09      1.11 o
   5   3   4       55.07       51.86      1.68 o
   6   3   4     1113.92     1132.49     10.17 o
   7   3   4      254.94      246.26      4.23 o
   8   3   4       62.91       55.66      3.18 o
   9   3   4       21.19       18.71      1.98 o
  10   3   4       12.25       12.46      2.38 o
  11   3   4        7.43        0.55      2.29 o
  12   3   4        2.53        1.18      2.46 o
  13   3   4       16.70       18.13      5.20 o
  14   3   4        1.86        2.85      3.46 o
 -15   4   4        0.71        3.87      3.49 o
 -14   4   4        7.43        7.07      3.59 o
 -13   4   4       22.15       19.75      3.49 o
 -12   4   4       38.85       44.77      3.29 o
 -11   4   4       51.01       53.42      2.87 o
 -10   4   4      203.31      203.82      4.85 o
  -9   4   4        3.30        1.19      1.19 o
  -8   4   4      184.51      164.35      3.22 o
  -7   4   4       12.07       11.15      1.05 o
  -6   4   4       45.89       52.70      1.55 o
  -5   4   4      286.43      317.59      3.92 o
  -4   4   4      543.68      581.93      5.26 o
  -3   4   4      162.55      148.38      2.93 o
  -2   4   4      949.61      924.23      6.93 o
  -1   4   4      614.05      564.80      4.43 o
   0   4   4      978.36     1044.86      8.09 o
   1   4   4      251.66      214.79      2.76 o
   2   4   4     2257.88     2208.62     16.91 o
   3   4   4       11.89       20.95      1.09 o
   4   4   4      188.69      196.22      2.93 o
   5   4   4      384.23      369.63      4.44 o
   6   4   4        0.13        1.15      1.02 o
   7   4   4        2.96       -0.94      1.52 o
   8   4   4       86.82       84.17      3.22 o
   9   4   4       36.33       35.12      2.33 o
  10   4   4        7.96        6.38      2.22 o
  11   4   4       30.57       30.13      2.97 o
  12   4   4       27.56       37.06      3.91 o
  13   4   4        1.30       -3.46      3.46 o
  14   4   4        7.94        6.77      3.64 o
 -15   5   4        6.49       11.91      4.59 o
 -14   5   4        0.40       -1.06      3.42 o
 -13   5   4       12.18       18.18      4.27 o
 -12   5   4        0.10       -0.83      3.30 o
 -11   5   4      109.68      103.61      3.75 o
 -10   5   4      154.31      171.68      4.38 o
  -9   5   4       65.62       59.59      2.84 o
  -8   5   4       70.09       66.66      2.24 o
  -7   5   4       38.69       51.29      1.77 o
  -6   5   4      145.64      130.37      3.59 o
  -5   5   4      452.53      457.74      5.36 o
  -4   5   4      268.65      297.32      3.57 o
  -3   5   4      535.14      517.29      5.11 o
  -2   5   4      116.93      121.24      1.92 o
  -1   5   4        6.77        7.93      0.70 o
   0   5   4      608.35      631.90      5.82 o
   1   5   4        3.54        1.62      0.74 o
   2   5   4       40.33       59.92      1.74 o
   3   5   4       29.31       23.37      1.23 o
   4   5   4      276.31      275.78      3.87 o
   5   5   4        1.61        0.89      0.96 o
   6   5   4      226.49      223.13      3.82 o
   7   5   4        8.81        7.85      1.64 o
   8   5   4        5.76        2.13      1.54 o
   9   5   4      149.53      130.07      3.89 o
  10   5   4        4.00        2.39      1.77 o
  11   5   4        0.02       -1.04      2.39 o
  12   5   4       74.90       83.31      4.97 o
  13   5   4        4.74        2.33      3.97 o
  14   5   4        5.20        6.13      4.68 o
 -15   6   4        0.02       -0.18      5.17 o
 -14   6   4       39.76       42.64      5.46 o
 -13   6   4        0.38        4.09      3.58 o
 -12   6   4        7.60        5.35      2.73 o
 -11   6   4       29.18       25.76      4.11 o
 -10   6   4       73.21       72.63      3.17 o
  -9   6   4       14.94       11.29      1.56 o
  -8   6   4      157.84      154.36      3.26 o
  -7   6   4       55.79       51.39      1.79 o
  -6   6   4        5.75        3.38      0.96 o
  -5   6   4      101.81       85.30      2.01 o
  -4   6   4     1335.66     1384.97     11.39 o
  -3   6   4       60.71       55.51      1.52 o
  -2   6   4      258.57      278.84      3.10 o
  -1   6   4      130.87      139.65      1.96 o
   0   6   4       38.76       30.79      1.16 o
   1   6   4       17.22       32.69      1.14 o
   2   6   4       93.55       91.66      2.04 o
   3   6   4       57.99       51.43      1.67 o
   4   6   4        7.27        5.51      1.00 o
   5   6   4      211.28      198.93      3.71 o
   6   6   4      615.41      615.54      7.06 o
   7   6   4      458.68      467.22      6.72 o
   8   6   4       42.58       39.94      3.00 o
   9   6   4       43.10       41.09      2.50 o
  10   6   4        2.98        1.66      2.08 o
  11   6   4       15.02       13.45      4.40 o
  12   6   4       57.36       53.75      6.49 o
  13   6   4        0.32        2.09      4.01 o
  14   6   4       53.92       61.56      9.07 o
 -15   7   4        7.47        9.45      4.62 o
 -14   7   4       11.24       13.21      4.48 o
 -13   7   4       18.66       13.64      6.42 o
 -12   7   4        0.46       -0.20      3.04 o
 -11   7   4        6.86        6.43      2.52 o
 -10   7   4       55.28       56.63      3.68 o
  -9   7   4       94.75       93.43      3.07 o
  -8   7   4        6.06        2.14      1.27 o
  -7   7   4        0.63       -0.54      1.07 o
  -6   7   4      142.97      139.91      2.65 o
  -5   7   4      167.21      165.92      2.52 o
  -4   7   4       23.93       19.65      1.11 o
  -3   7   4        7.47       12.22      1.03 o
  -2   7   4     1016.19      999.76      7.94 o
  -1   7   4      444.31      426.53      3.84 o
   0   7   4        7.84       12.40      1.05 o
   1   7   4      100.21      111.77      2.03 o
   2   7   4      180.38      189.60      2.72 o
   3   7   4       91.70       85.27      1.99 o
   4   7   4       12.28       13.87      1.14 o
   5   7   4      194.83      208.02      3.48 o
   6   7   4      158.08      145.29      3.89 o
   7   7   4      313.59      312.72      5.31 o
   8   7   4      126.87      114.43      3.88 o
   9   7   4       74.49       80.01      3.48 o
  10   7   4       16.93       16.15      2.94 o
  11   7   4        1.96        0.01      3.32 o
  12   7   4        5.82        1.32      3.73 o
  13   7   4       61.26       80.52      6.54 o
 -14   8   4        9.96       12.03      4.56 o
 -13   8   4        4.95        4.71      4.47 o
 -12   8   4       29.53       34.49      3.59 o
 -11   8   4       71.61       67.28      4.13 o
 -10   8   4       23.20       25.21      4.91 o
  -9   8   4      219.78      214.55      5.06 o
  -8   8   4       43.98       40.89      2.58 o
  -7   8   4        3.74        0.23      1.16 o
  -6   8   4       41.62       38.60      1.54 o
  -5   8   4      220.32      202.26      3.68 o
  -4   8   4       28.09       26.40      1.12 o
  -3   8   4        9.36       11.73      1.04 o
  -2   8   4        6.26        7.42      0.84 o
  -1   8   4      182.55      176.38      2.59 o
   0   8   4      301.00      333.41      4.55 o
   1   8   4        0.57       -0.63      0.63 o
   2   8   4       65.73       64.38      1.87 o
   3   8   4      190.65      191.88      2.86 o
   4   8   4        0.52        1.73      0.93 o
   5   8   4       46.17       49.57      1.76 o
   6   8   4      843.18      829.45     17.91 o
   7   8   4       11.27       12.93      1.99 o
   8   8   4        5.76        7.66      2.20 o
   9   8   4      288.66      290.21      7.32 o
  10   8   4       39.12       45.11      5.87 o
  11   8   4        3.41       -1.57      2.22 o
  12   8   4       20.05       19.69      3.78 o
  13   8   4       23.69       32.34      6.58 o
 -14   9   4       10.28       11.49      4.54 o
 -13   9   4        0.80        3.23      3.61 o
 -12   9   4        0.01       -3.70      4.45 o
 -11   9   4        1.29        3.85      2.35 o
 -10   9   4      238.49      233.76      5.58 o
  -9   9   4       89.24       88.61      3.54 o
  -8   9   4       61.50       53.59      2.68 o
  -7   9   4       57.71       54.58      2.56 o
  -6   9   4       12.72       12.81      1.45 o
  -5   9   4        2.03        1.22      0.98 o
  -4   9   4      329.89      313.67      4.15 o
  -3   9   4        0.15       -0.61      0.61 o
  -2   9   4       15.13       17.73      1.02 o
  -1   9   4        0.25        0.42      0.68 o
   0   9   4       92.71      102.18      1.87 o
   1   9   4      301.31      310.79      3.54 o
   2   9   4        0.01        0.81      0.66 o
   3   9   4       31.10       32.37      1.43 o
   4   9   4        0.92        1.13      0.99 o
   5   9   4       52.73       40.33      2.26 o
   6   9   4        5.55        1.80      2.05 o
   7   9   4      230.65      229.16      5.32 o
   8   9   4        7.05        8.78      2.06 o
   9   9   4       42.70       45.25      3.00 o
  10   9   4        0.29       -1.99      1.99 o
  11   9   4       25.23       27.48      3.10 o
  12   9   4       11.03       11.86      3.45 o
  13   9   4        3.07        1.41      3.30 o
 -14  10   4        0.04        0.13      3.74 o
 -13  10   4        2.28        1.42      3.59 o
 -12  10   4        0.04        1.22      2.62 o
 -11  10   4       73.09       71.24      4.27 o
 -10  10   4       34.63       37.57      2.72 o
  -9  10   4      103.80       96.75      3.77 o
  -8  10   4       57.41       55.00      3.12 o
  -7  10   4       29.46       31.03      2.19 o
  -6  10   4        6.76        5.59      1.29 o
  -5  10   4        0.30        0.61      1.04 o
  -4  10   4        0.49        2.25      0.98 o
  -3  10   4       60.08       64.68      1.94 o
  -2  10   4        2.69        3.15      0.96 o
  -1  10   4       89.76       92.75      2.12 o
   0  10   4        0.46       -0.98      0.98 o
   1  10   4       38.44       39.43      1.69 o
   2  10   4        8.65        7.33      1.16 o
   3  10   4       50.38       50.87      1.98 o
   4  10   4       27.14       22.85      2.30 o
   5  10   4       58.36       56.27      2.56 o
   6  10   4       10.77       11.77      1.91 o
   7  10   4        1.48        1.76      1.74 o
   8  10   4       10.16        8.53      2.07 o
   9  10   4       40.14       41.19      3.02 o
  10  10   4        0.32        0.34      2.10 o
  11  10   4        2.06        2.73      3.91 o
  12  10   4        0.16       -0.30      2.96 o
 -13  11   4       19.78       23.90      4.68 o
 -12  11   4        0.29       -1.08      2.49 o
 -11  11   4       15.95       11.16      3.16 o
 -10  11   4       16.98       11.08      2.26 o
  -9  11   4        1.60        0.09      1.77 o
  -8  11   4       20.29       18.56      2.13 o
  -7  11   4       18.91       19.01      2.00 o
  -6  11   4        3.93        2.65      2.40 o
  -5  11   4       44.05       44.27      2.45 o
  -4  11   4        1.42        1.93      1.09 o
  -3  11   4      115.35      113.25      2.45 o
  -2  11   4       73.71       70.58      1.98 o
  -1  11   4      161.82      146.83      2.98 o
   0  11   4      270.48      251.85      3.95 o
   1  11   4        5.47        2.68      1.12 o
   2  11   4        0.02        0.28      1.04 o
   3  11   4       77.79       62.29      2.24 o
   4  11   4       43.63       46.54      2.04 o
   5  11   4       69.29       65.85      2.87 o
   6  11   4       80.98       88.98      3.52 o
   7  11   4        8.36        5.70      1.91 o
   8  11   4       15.87       15.56      2.32 o
   9  11   4       21.78       20.98      2.61 o
  10  11   4        1.39        4.91      2.36 o
  11  11   4        4.59        2.37      2.47 o
  12  11   4       27.71       36.32      4.29 o
 -13  12   4       28.78       33.61      4.86 o
 -12  12   4       17.31       22.13      3.30 o
 -11  12   4        0.60        2.16      2.30 o
 -10  12   4        1.30        1.35      2.01 o
  -9  12   4       12.93       13.94      2.22 o
  -8  12   4        7.43        5.64      1.82 o
  -7  12   4       23.34       15.23      1.98 o
  -6  12   4        0.51       -0.38      1.35 o
  -5  12   4       13.81       14.79      1.42 o
  -4  12   4      170.88      158.46      3.37 o
  -3  12   4        2.51        1.00      0.93 o
  -2  12   4       48.73       52.57      1.76 o
  -1  12   4      162.67      133.99      2.87 o
   0  12   4       44.99       30.89      1.61 o
   1  12   4        7.03        4.48      1.14 o
   2  12   4      231.41      198.35      3.63 o
   3  12   4      297.79      270.71      4.44 o
   4  12   4        2.16        1.72      1.23 o
   5  12   4       96.15       84.12      3.23 o
   6  12   4       18.80       20.32      2.13 o
   7  12   4      154.33      161.88      4.93 o
   8  12   4       36.78       36.97      2.84 o
   9  12   4       49.02       41.66      3.14 o
  10  12   4       25.75       29.36      3.08 o
  11  12   4       11.85        8.57      2.77 o
  12  12   4        8.53       14.93      4.28 o
 -12  13   4        4.64        3.44      2.83 o
 -11  13   4        4.98        6.22      2.83 o
 -10  13   4        2.37        2.68      2.13 o
  -9  13   4       42.29       43.34      2.95 o
  -8  13   4        1.66       -1.39      1.66 o
  -7  13   4       16.10       16.86      2.08 o
  -6  13   4       59.04       57.79      2.74 o
  -5  13   4       26.14       22.74      1.80 o
  -4  13   4       14.61       18.01      1.54 o
  -3  13   4       11.87        8.36      1.14 o
  -2  13   4      139.36      135.44      2.49 o
  -1  13   4        2.54       -0.43      0.94 o
   0  13   4      100.42       83.48      2.40 o
   1  13   4        5.56        3.13      1.14 o
   2  13   4       10.26       10.69      1.59 o
   3  13   4       34.50       30.37      1.76 o
   4  13   4       14.14       12.60      1.53 o
   5  13   4       53.90       53.71      2.68 o
   6  13   4      125.67      133.14      4.19 o
   7  13   4        9.30        9.24      2.11 o
   8  13   4        9.58        7.20      2.17 o
   9  13   4        0.64       -2.01      2.01 o
  10  13   4       41.52       43.18      3.59 o
  11  13   4        0.61        0.38      2.76 o
 -11  14   4        4.20        1.23      2.45 o
 -10  14   4       14.77       13.95      2.47 o
  -9  14   4      191.05      202.46      5.47 o
  -8  14   4        1.64       -1.73      1.73 o
  -7  14   4        4.42       -0.77      1.63 o
  -6  14   4       31.01       27.06      2.19 o
  -5  14   4       82.48       86.64      2.63 o
  -4  14   4        0.04        1.50      1.20 o
  -3  14   4       61.24       55.07      1.91 o
  -2  14   4        7.29        5.19      0.97 o
  -1  14   4        0.83        0.90      0.94 o
   0  14   4        0.51        0.66      1.07 o
   1  14   4       56.02       51.06      2.00 o
   2  14   4        0.96        0.66      1.13 o
   3  14   4       13.00       11.19      1.44 o
   4  14   4       10.46        6.24      1.61 o
   5  14   4        6.09        8.64      1.73 o
   6  14   4       34.99       44.30      3.96 o
   7  14   4       57.20       63.25      3.22 o
   8  14   4        1.89        0.37      1.91 o
   9  14   4       13.57       16.43      3.08 o
  10  14   4        7.93        6.48      2.53 o
 -11  15   4        3.52        2.59      2.59 o
 -10  15   4       14.00       15.92      2.55 o
  -9  15   4       34.63       36.90      2.86 o
  -8  15   4       30.20       29.40      2.59 o
  -7  15   4        0.70       -1.25      2.11 o
  -6  15   4       11.79        4.34      1.96 o
  -5  15   4        2.67        0.37      1.46 o
  -4  15   4       17.61       18.19      1.59 o
  -3  15   4       13.06       10.52      1.36 o
  -2  15   4       17.45       17.63      1.31 o
  -1  15   4       39.69       43.19      1.70 o
   0  15   4       36.60       36.53      1.79 o
   1  15   4       19.80       23.34      2.47 o
   2  15   4        2.78        3.06      1.17 o
   3  15   4       18.03       15.02      1.55 o
   4  15   4        0.05       -0.09      1.76 o
   5  15   4       21.69       20.72      2.12 o
   6  15   4        0.27        1.32      1.74 o
   7  15   4       13.18        8.24      2.09 o
   8  15   4       10.11       12.79      2.42 o
   9  15   4        6.15        5.44      2.39 o
  10  15   4       14.48       14.24      2.78 o
 -10  16   4       27.67       34.81      3.01 o
  -9  16   4        1.32        1.79      2.04 o
  -8  16   4        5.19        6.43      2.04 o
  -7  16   4       17.39       19.06      2.34 o
  -6  16   4        4.70        5.68      1.74 o
  -5  16   4       19.66       20.33      2.10 o
  -4  16   4       19.59       22.71      1.70 o
  -3  16   4        0.18       -0.95      1.04 o
  -2  16   4       20.71       24.61      1.49 o
  -1  16   4        4.12        3.47      1.09 o
   0  16   4        2.11        0.93      1.13 o
   1  16   4        8.95        8.98      1.52 o
   2  16   4        7.27        6.14      1.35 o
   3  16   4        9.28        8.13      1.47 o
   4  16   4        7.75        5.89      1.68 o
   5  16   4        1.06        1.30      1.64 o
   6  16   4        3.48        4.37      1.88 o
   7  16   4        4.86        7.48      2.16 o
   8  16   4        0.70        0.92      3.05 o
   9  16   4        6.14        7.96      2.49 o
  -9  17   4        0.90        0.44      1.98 o
  -8  17   4        0.29       -1.03      1.82 o
  -7  17   4       14.15       13.47      2.12 o
  -6  17   4        0.43        0.93      1.91 o
  -5  17   4       11.53        7.82      2.18 o
  -4  17   4        0.42        0.63      1.45 o
  -3  17   4        5.24        4.59      1.22 o
  -2  17   4        0.56        2.00      1.09 o
  -1  17   4       74.54       78.19      2.25 o
   0  17   4        5.29        3.51      1.26 o
   1  17   4        0.12       -0.95      1.32 o
   2  17   4       15.50       16.05      1.56 o
   3  17   4        1.30       -1.38      1.38 o
   4  17   4        0.39        1.93      1.61 o
   5  17   4       63.60       63.67      3.07 o
   6  17   4       21.40       21.10      2.37 o
   7  17   4        0.85       -2.32      2.62 o
   8  17   4        2.97        0.04      2.68 o
  -8  18   4        8.17        5.23      2.28 o
  -7  18   4        3.30        3.49      1.86 o
  -6  18   4        4.52        1.59      1.92 o
  -5  18   4        4.76        7.56      1.84 o
  -4  18   4        0.00        0.88      1.32 o
  -3  18   4        4.16        4.25      2.23 o
  -2  18   4       91.31      105.55      2.62 o
  -1  18   4        2.19        0.59      1.12 o
   0  18   4        4.08       -0.29      1.22 o
   1  18   4       11.97       17.20      2.58 o
   2  18   4        6.75        8.24      1.67 o
   3  18   4        6.72        5.78      1.95 o
   4  18   4       10.99       12.07      1.87 o
   5  18   4        0.32        0.21      3.06 o
   6  18   4        7.72        6.83      2.00 o
   7  18   4        7.27        2.73      2.23 o
  -6  19   4        5.70        7.90      2.05 o
  -5  19   4       10.03        9.64      2.01 o
  -4  19   4        0.42        1.48      2.12 o
  -3  19   4        0.24        0.55      1.94 o
  -2  19   4       35.21       38.74      2.32 o
  -1  19   4        3.81        1.09      1.55 o
   0  19   4        1.00        1.24      1.14 o
   1  19   4        8.48       12.54      2.24 o
   2  19   4        6.58       10.64      1.76 o
   3  19   4        0.21        3.48      1.64 o
   4  19   4        1.12        4.69      1.95 o
   5  19   4       12.21       13.95      2.17 o
  -4  20   4       10.15       13.44      6.03 o
  -3  20   4        4.75        3.75      4.04 o
  -2  20   4       97.65      113.91      7.34 o
  -1  20   4        2.20       -1.03      1.92 o
   0  20   4       51.13       57.82      8.77 o
   1  20   4       52.38       66.54      5.86 o
   2  20   4        0.14       -3.38      3.38 o
   3  20   4       19.59       25.76      6.07 o
 -15   1   5        0.11       -2.84      2.84 o
 -14   1   5       15.84       13.95      3.13 o
 -13   1   5       16.77       19.46      3.24 o
 -12   1   5        0.01       -1.17      2.25 o
 -11   1   5       20.59       27.70      2.77 o
 -10   1   5      205.78      207.52      5.45 o
  -9   1   5       90.52       79.33      3.07 o
  -8   1   5      239.17      232.09      4.25 o
  -7   1   5      497.98      594.82      7.14 o
  -6   1   5       52.05       55.30      2.03 o
  -5   1   5       49.96       43.94      1.81 o
  -4   1   5      592.12      693.01      7.34 o
  -3   1   5      160.10      196.03      3.00 o
  -2   1   5       35.55       32.61      1.28 o
  -1   1   5     1284.10     1456.53     11.94 o
   0   1   5      408.99      384.84      4.06 o
   1   1   5      119.02      142.60      2.30 o
   2   1   5     1328.24     1537.30     12.60 o
   3   1   5      513.18      524.06      5.99 o
   4   1   5        4.71        4.88      1.16 o
   5   1   5      307.47      343.09      4.83 o
   6   1   5       28.58       33.85      1.87 o
   7   1   5      108.95      107.96      4.20 o
   8   1   5      172.10      187.73      5.06 o
   9   1   5       78.44       73.35      3.56 o
  10   1   5        1.07        5.48      2.32 o
  11   1   5       41.18       38.74      3.29 o
  12   1   5      151.89      172.93      6.00 o
  13   1   5        0.98       -2.69      2.69 o
  14   1   5        9.95       11.67      4.03 o
 -15   2   5        0.15       -0.34      3.34 o
 -14   2   5       25.50       22.89      3.71 o
 -13   2   5       90.17      102.73      4.72 o
 -12   2   5       73.75       80.22      4.05 o
 -11   2   5       14.87       14.42      2.54 o
 -10   2   5       49.61       40.77      2.95 o
  -9   2   5       71.50       64.76      2.80 o
  -8   2   5       33.52       35.35      2.22 o
  -7   2   5       17.74       17.42      1.76 o
  -6   2   5      118.03      105.42      3.51 o
  -5   2   5        3.80        2.14      0.91 o
  -4   2   5       75.55       91.23      2.84 o
  -3   2   5       75.38       87.47      2.08 o
  -2   2   5      827.69      842.00      7.14 o
  -1   2   5      432.76      458.82      4.52 o
   0   2   5        5.67        6.69      0.82 o
   1   2   5      695.05      674.93     11.13 o
   2   2   5      296.80      285.81      4.00 o
   3   2   5       41.84       37.66      1.73 o
   4   2   5      616.31      580.66      6.62 o
   5   2   5      462.97      451.40      6.30 o
   6   2   5     3030.94     2953.56     27.50 o
   7   2   5     1078.68     1063.42     12.13 o
   8   2   5       85.78       85.94      3.17 o
   9   2   5       76.07       79.93      3.70 o
  10   2   5        5.40        5.85      2.23 o
  11   2   5        0.47        0.27      2.46 o
  12   2   5       73.86       77.53      4.55 o
  13   2   5       40.08       43.91      3.99 o
  14   2   5       48.47       50.55      5.55 o
 -15   3   5        0.70       -1.44      3.29 o
 -14   3   5        0.60        4.16      3.27 o
 -13   3   5        2.99        7.64      2.71 o
 -12   3   5        3.78        5.73      2.51 o
 -11   3   5        0.93        1.19      2.12 o
 -10   3   5        2.41        2.25      1.95 o
  -9   3   5       38.04       35.41      2.33 o
  -8   3   5        3.96        0.15      1.40 o
  -7   3   5      200.78      171.73      3.53 o
  -6   3   5       38.91       49.84      1.81 o
  -5   3   5       21.80       22.25      1.42 o
  -4   3   5       40.08       41.00      1.24 o
  -3   3   5       21.09       12.49      1.08 o
  -2   3   5       21.98       17.44      1.14 o
  -1   3   5       59.80       65.69      1.48 o
   0   3   5        3.71        4.84      0.75 o
   1   3   5       25.20       24.89      1.22 o
   2   3   5      157.60      161.16      2.69 o
   3   3   5      167.06      171.96      2.82 o
   4   3   5       23.38       21.90      1.32 o
   5   3   5       31.96       33.64      1.57 o
   6   3   5        0.19       10.88      1.91 o
   7   3   5       39.17       40.06      2.74 o
   8   3   5        0.06       -0.73      1.48 o
   9   3   5        7.87        7.13      2.21 o
  10   3   5        0.47       -0.51      2.08 o
  11   3   5        0.10       -1.46      2.18 o
  12   3   5        2.63        2.96      3.19 o
  13   3   5        1.75        1.24      6.50 o
  14   3   5        0.01        0.30      6.95 o
 -15   4   5        1.30        5.18      4.49 o
 -14   4   5        5.65        5.05      4.12 o
 -13   4   5      114.67      127.17      6.02 o
 -12   4   5       46.62       49.60      3.53 o
 -11   4   5        0.01       -1.29      2.04 o
 -10   4   5        3.91        1.61      1.77 o
  -9   4   5       10.92        5.41      1.70 o
  -8   4   5        0.42        2.13      1.47 o
  -7   4   5       11.58       12.95      1.94 o
  -6   4   5       54.14       57.96      1.91 o
  -5   4   5      207.54      219.79      3.67 o
  -4   4   5       30.00       41.56      1.38 o
  -3   4   5        8.65        7.89      0.89 o
  -2   4   5      299.15      278.83      3.30 o
  -1   4   5      274.99      247.52      3.82 o
   0   4   5       70.01       80.96      1.71 o
   1   4   5        8.79        9.07      0.98 o
   2   4   5      608.85      624.94      7.13 o
   3   4   5       23.45       32.43      1.38 o
   4   4   5       85.33       90.53      2.24 o
   5   4   5       51.21       51.84      1.86 o
   6   4   5     1679.00     1649.48     16.74 o
   7   4   5      106.63      101.39      4.40 o
   8   4   5       43.12       46.69      2.56 o
   9   4   5      121.05      125.80      3.95 o
  10   4   5       58.94       62.19      3.84 o
  11   4   5       29.54       25.32      3.54 o
  12   4   5      119.56      133.57      6.33 o
  13   4   5        1.77       -2.48      3.47 o
 -15   5   5        3.38        7.29      4.80 o
 -14   5   5        7.59        2.00      3.99 o
 -13   5   5        4.05        5.45      3.08 o
 -12   5   5       16.11       17.29      3.24 o
 -11   5   5       12.15       13.99      2.91 o
 -10   5   5       17.91       19.64      2.20 o
  -9   5   5      184.31      175.00      4.31 o
  -8   5   5      127.80      111.41      3.41 o
  -7   5   5       15.84       18.15      1.76 o
  -6   5   5      125.87      126.62      3.90 o
  -5   5   5       91.87       86.77      2.05 o
  -4   5   5       41.41       38.62      1.47 o
  -3   5   5      131.25      129.75      2.24 o
  -2   5   5       26.17       31.71      1.90 o
  -1   5   5       16.07       21.47      1.03 o
   0   5   5     1038.55     1029.45      8.40 o
   1   5   5      642.94      709.78      7.25 o
   2   5   5       69.32       80.84      2.63 o
   3   5   5        0.35       -0.63      1.26 o
   4   5   5      115.02      121.45      3.25 o
   5   5   5       20.75       24.68      2.14 o
   6   5   5      210.13      216.73      4.49 o
   7   5   5      244.16      243.00      4.91 o
   8   5   5       36.02       36.78      2.41 o
   9   5   5       49.29       55.89      2.86 o
  10   5   5        1.43       -2.05      2.86 o
  11   5   5       48.13       62.38      4.53 o
  12   5   5        2.11        2.50      3.15 o
  13   5   5        4.17        7.31      4.90 o
 -14   6   5        0.00       -0.86      4.08 o
 -13   6   5        5.97        5.00      3.91 o
 -12   6   5       10.69       11.24      2.96 o
 -11   6   5        5.58        3.46      2.27 o
 -10   6   5        5.37        5.54      2.05 o
  -9   6   5        0.25       -0.56      1.56 o
  -8   6   5       19.65       18.18      1.83 o
  -7   6   5      150.77      153.85      3.66 o
  -6   6   5       14.49       18.44      1.47 o
  -5   6   5       55.12       43.45      1.60 o
  -4   6   5      198.00      196.33      2.83 o
  -3   6   5      110.52      100.99      2.50 o
  -2   6   5      287.17      262.10      3.23 o
  -1   6   5      120.34      114.63      2.01 o
   0   6   5       23.36       20.95      1.08 o
   1   6   5        3.86        2.52      0.95 o
   2   6   5      173.09      173.59      3.04 o
   3   6   5        0.32        0.46      0.96 o
   4   6   5       16.54       15.24      1.63 o
   5   6   5      118.89      105.78      3.09 o
   6   6   5       83.52       75.56      2.80 o
   7   6   5        9.19        6.50      1.77 o
   8   6   5       79.34       78.49      3.12 o
   9   6   5        1.58       -1.33      1.99 o
  10   6   5        1.20       -0.56      2.35 o
  11   6   5       31.44       41.78      5.10 o
  12   6   5        4.06        7.88      4.34 o
  13   6   5       15.12       33.49      6.03 o
 -14   7   5        0.62       -3.89      3.89 o
 -13   7   5       13.76       20.50      4.51 o
 -12   7   5        1.29       -0.06      3.30 o
 -11   7   5        0.42        1.27      2.34 o
 -10   7   5       22.53       14.32      2.30 o
  -9   7   5       18.04       15.05      2.17 o
  -8   7   5      123.06      117.82      4.68 o
  -7   7   5       84.58       76.12      2.73 o
  -6   7   5        4.08        5.10      1.30 o
  -5   7   5       12.63       12.98      1.15 o
  -4   7   5       12.94       12.75      1.07 o
  -3   7   5       94.17       95.63      2.12 o
  -2   7   5       19.46       20.29      1.09 o
  -1   7   5       51.71       46.74      1.37 o
   0   7   5      699.28      706.27      6.75 o
   1   7   5      105.13      105.56      2.44 o
   2   7   5      206.41      197.24      3.05 o
   3   7   5      303.02      286.03      4.12 o
   4   7   5       92.77       97.65      2.63 o
   5   7   5      264.92      247.08      4.49 o
   6   7   5      196.71      194.07      4.27 o
   7   7   5       13.65       12.07      2.09 o
   8   7   5       57.72       50.02      2.96 o
   9   7   5       30.15       29.44      3.29 o
  10   7   5       28.84       30.74      4.43 o
  11   7   5       49.11       55.03      5.52 o
  12   7   5        6.57        5.05      4.18 o
  13   7   5       14.17       12.10      8.97 o
 -14   8   5        0.22       -1.99      6.66 o
 -13   8   5       85.66       92.28     14.07 o
 -12   8   5       38.02       44.41      5.04 o
 -11   8   5       54.99       56.64      4.03 o
 -10   8   5        0.03       -1.66      2.06 o
  -9   8   5        5.00       -0.15      2.04 o
  -8   8   5      126.63      123.38      4.68 o
  -7   8   5       94.27       96.79      3.78 o
  -6   8   5       88.09       81.61      3.40 o
  -5   8   5      258.97      274.82      3.52 o
  -4   8   5       68.38       62.69      1.91 o
  -3   8   5      179.15      175.03      2.84 o
  -2   8   5       16.35       14.88      1.03 o
  -1   8   5      193.49      184.30      2.66 o
   0   8   5      517.43      498.01      5.24 o
   1   8   5       18.75       21.08      1.26 o
   2   8   5      426.87      425.70      4.84 o
   3   8   5      170.17      175.28      3.02 o
   4   8   5      104.84      105.23      2.56 o
   5   8   5       69.70       74.87      3.01 o
   6   8   5     1254.92     1236.78     17.52 o
   7   8   5        4.97        3.49      2.16 o
   8   8   5       36.85       40.49      3.31 o
   9   8   5       79.95       84.90      6.96 o
  10   8   5       77.96       85.05      4.67 o
  11   8   5        4.44        0.05      4.40 o
  12   8   5      129.82      150.49      8.39 o
  13   8   5        0.79       -3.85      3.85 o
 -14   9   5        0.78       -0.48      3.88 o
 -13   9   5       11.26       15.52      7.45 o
 -12   9   5        7.99        4.63      3.38 o
 -11   9   5       17.53       22.60      3.18 o
 -10   9   5       49.23       51.02      3.73 o
  -9   9   5       28.26       24.66      2.88 o
  -8   9   5       16.33       19.71      2.61 o
  -7   9   5        1.82        2.81      1.79 o
  -6   9   5       30.24       27.31      2.43 o
  -5   9   5       11.98       11.63      1.47 o
  -4   9   5       89.73       96.27      3.74 o
  -3   9   5      178.92      183.06      3.25 o
  -2   9   5       29.82       27.58      1.48 o
  -1   9   5       49.94       44.98      1.56 o
   0   9   5       14.21       12.19      1.07 o
   1   9   5       49.76       53.57      1.75 o
   2   9   5      260.53      225.14      4.10 o
   3   9   5       72.13       74.80      3.19 o
   4   9   5      155.37      157.98      3.66 o
   5   9   5       52.21       45.10      2.62 o
   6   9   5        1.19        3.83      1.81 o
   7   9   5      116.88      114.11      4.14 o
   8   9   5        5.03        6.14      2.08 o
   9   9   5        0.99        2.65      2.11 o
  10   9   5        3.88        4.12      2.33 o
  11   9   5        5.79        3.79      3.14 o
  12   9   5        0.00        0.51      3.34 o
 -13  10   5       12.46       13.49      6.46 o
 -12  10   5        0.18       -1.36      3.25 o
 -11  10   5       12.40       11.27      2.80 o
 -10  10   5        3.50        0.25      2.13 o
  -9  10   5        0.73        0.33      1.99 o
  -8  10   5       14.50       13.43      2.99 o
  -7  10   5       17.67       19.93      2.37 o
  -6  10   5       82.88       83.35      4.20 o
  -5  10   5        4.24        7.30      1.37 o
  -4  10   5      166.37      163.47      3.53 o
  -3  10   5       10.92       11.85      1.45 o
  -2  10   5      144.12      152.15      2.77 o
  -1  10   5        0.38       -0.96      0.96 o
   0  10   5       26.89       37.23      1.83 o
   1  10   5       48.48       45.85      1.80 o
   2  10   5       11.06        7.86      1.93 o
   3  10   5        2.51        3.85      1.27 o
   4  10   5       70.69       63.28      2.82 o
   5  10   5       77.49       80.22      4.27 o
   6  10   5       95.86       88.48      3.76 o
   7  10   5       40.19       40.57      2.81 o
   8  10   5        0.63       -1.83      1.83 o
   9  10   5        1.21       -1.82      1.97 o
  10  10   5        1.93        3.56      2.40 o
  11  10   5       19.05       24.90      5.88 o
  12  10   5        0.27        4.63      3.37 o
 -13  11   5        2.75        7.56      3.87 o
 -12  11   5        0.00        1.33      2.79 o
 -11  11   5        3.12        4.07      3.52 o
 -10  11   5       16.40       19.03      4.29 o
  -9  11   5        6.83        5.68      2.31 o
  -8  11   5       24.88       25.73      2.78 o
  -7  11   5        0.56        3.33      1.87 o
  -6  11   5        3.82        6.31      1.88 o
  -5  11   5       45.25       40.40      2.80 o
  -4  11   5        0.07       -0.14      1.17 o
  -3  11   5      128.93      127.80      3.18 o
  -2  11   5      227.51      212.61      3.34 o
  -1  11   5       29.78       18.12      1.39 o
   0  11   5        2.74        0.48      1.25 o
   1  11   5        4.88        8.57      1.25 o
   2  11   5       56.65       48.17      2.41 o
   3  11   5       66.89       59.54      2.37 o
   4  11   5       15.45       14.76      1.88 o
   5  11   5       10.21        8.37      1.83 o
   6  11   5       14.56       17.67      2.17 o
   7  11   5        4.29        1.70      1.91 o
   8  11   5        9.66        5.03      2.15 o
   9  11   5       50.05       49.77      5.39 o
  10  11   5        5.19        3.94      2.46 o
  11  11   5        0.00        2.17      3.04 o
 -12  12   5        1.80        0.68      2.79 o
 -11  12   5        5.50        5.30      2.63 o
 -10  12   5       38.66       37.55      3.67 o
  -9  12   5       38.23       34.81      3.40 o
  -8  12   5       70.10       67.28      5.00 o
  -7  12   5        0.03        0.12      2.09 o
  -6  12   5        9.08       10.74      2.06 o
  -5  12   5        8.59        7.37      1.75 o
  -4  12   5        0.11        1.90      1.27 o
  -3  12   5      102.75      105.34      2.69 o
  -2  12   5       34.33       28.83      1.47 o
  -1  12   5       98.36      102.46      2.59 o
   0  12   5       55.64       48.92      2.09 o
   1  12   5       39.40       29.87      1.61 o
   2  12   5       18.09       19.85      1.65 o
   3  12   5        4.66        7.14      1.73 o
   4  12   5        3.09       -0.26      1.49 o
   5  12   5        6.99        5.94      1.84 o
   6  12   5        0.07       -0.81      1.70 o
   7  12   5        3.94        3.03      2.02 o
   8  12   5        0.77       -0.09      2.04 o
   9  12   5       20.80       21.04      2.79 o
  10  12   5        0.76        0.95      2.35 o
  11  12   5        1.35        1.60      3.90 o
 -12  13   5        2.09        0.68      3.34 o
 -11  13   5        0.65        3.48      2.58 o
 -10  13   5       95.68      108.64      5.12 o
  -9  13   5        7.16        7.58      2.20 o
  -8  13   5       63.65       65.75      3.71 o
  -7  13   5       27.64       22.71      3.93 o
  -6  13   5        0.14       -1.16      1.64 o
  -5  13   5       70.38       74.08      3.09 o
  -4  13   5      347.06      330.39      8.92 o
  -3  13   5        3.33        4.81      1.26 o
  -2  13   5       89.59       76.71      2.38 o
  -1  13   5      117.46      101.02      2.72 o
   0  13   5      104.46       98.67      2.88 o
   1  13   5        1.80       -1.14      1.14 o
   2  13   5       57.25       49.56      2.19 o
   3  13   5       47.87       40.73      3.72 o
   4  13   5        7.47        5.09      2.03 o
   5  13   5       15.63       15.62      2.09 o
   6  13   5       41.81       39.03      2.76 o
   7  13   5        5.15        3.14      2.05 o
   8  13   5       27.94       25.50      3.63 o
   9  13   5       38.89       39.32      3.30 o
  10  13   5        0.80       -0.31      2.44 o
 -11  14   5       30.49       31.59      3.63 o
 -10  14   5       37.06       41.97      4.85 o
  -9  14   5        0.05       -0.58      2.00 o
  -8  14   5       13.35       14.90      2.59 o
  -7  14   5        6.11        4.44      2.10 o
  -6  14   5        7.11        7.11      2.05 o
  -5  14   5        9.25        9.28      2.33 o
  -4  14   5        0.00        0.18      1.56 o
  -3  14   5       83.37       83.76      2.31 o
  -2  14   5        5.04        4.79      1.23 o
  -1  14   5       14.35       15.15      1.42 o
   0  14   5        0.38        1.13      1.25 o
   1  14   5        8.72        8.90      1.83 o
   2  14   5       12.20        8.86      1.47 o
   3  14   5        4.47        5.92      1.68 o
   4  14   5        1.85        5.15      1.71 o
   5  14   5        0.00       -1.66      1.66 o
   6  14   5       22.56       22.27      2.42 o
   7  14   5       35.88       38.84      2.98 o
   8  14   5       23.69       30.16      2.92 o
   9  14   5        6.39        8.51      2.48 o
  10  14   5        1.06       -0.47      3.45 o
 -10  15   5        2.91        1.48      2.44 o
  -9  15   5        0.22       -2.20      2.20 o
  -8  15   5        0.96        2.42      2.18 o
  -7  15   5        2.44        2.12      2.08 o
  -6  15   5        0.01       -0.92      1.78 o
  -5  15   5       47.83       49.61      2.73 o
  -4  15   5       39.42       38.98      2.47 o
  -3  15   5      130.40      135.87      6.84 o
  -2  15   5      141.33      145.18      3.19 o
  -1  15   5        0.27       -1.10      1.10 o
   0  15   5       34.06       31.11      1.92 o
   1  15   5       11.81       12.29      1.58 o
   2  15   5        6.79        7.01      1.74 o
   3  15   5       45.74       47.11      2.65 o
   4  15   5        2.17        3.30      2.25 o
   5  15   5        8.84        9.20      2.06 o
   6  15   5        1.14        1.38      1.87 o
   7  15   5        0.62        0.03      2.06 o
   8  15   5        0.99        1.97      2.15 o
   9  15   5        0.20       -2.23      2.23 o
  -9  16   5       10.42        7.70      2.58 o
  -8  16   5       14.35       17.05      2.68 o
  -7  16   5        0.15        0.23      2.02 o
  -6  16   5        3.43        1.01      1.82 o
  -5  16   5        2.31        2.07      1.67 o
  -4  16   5        0.06        1.21      1.40 o
  -3  16   5       23.26       26.65      2.26 o
  -2  16   5      166.19      171.49      5.90 o
  -1  16   5       12.12       12.61      1.48 o
   0  16   5        0.02       -0.18      1.15 o
   1  16   5       74.73       75.93      3.25 o
   2  16   5        1.85        2.97      1.64 o
   3  16   5        2.78        2.58      1.68 o
   4  16   5       50.89       41.48      2.71 o
   5  16   5        3.27        5.48      2.16 o
   6  16   5        1.84        0.73      1.93 o
   7  16   5        1.01       -2.15      2.15 o
   8  16   5        1.98        4.00      2.34 o
  -8  17   5        1.84        1.63      2.18 o
  -7  17   5        0.20        4.38      2.12 o
  -6  17   5        2.92       -0.32      1.87 o
  -5  17   5        4.61        3.06      1.90 o
  -4  17   5        1.77        1.76      1.49 o
  -3  17   5       33.30       40.89      2.82 o
  -2  17   5       22.12       23.03      2.12 o
  -1  17   5        2.28        0.97      1.58 o
   0  17   5       16.78       19.98      2.09 o
   1  17   5       16.26       16.53      1.99 o
   2  17   5        1.79       -0.84      2.13 o
   3  17   5        0.01       -1.62      1.62 o
   4  17   5       10.26       12.70      2.10 o
   5  17   5        0.47       -0.21      1.84 o
   6  17   5        0.21       -1.90      1.90 o
   7  17   5       13.36       14.28      2.46 o
  -7  18   5        0.36       -2.02      2.02 o
  -6  18   5        0.31        4.36      2.00 o
  -5  18   5        7.36        5.58      1.75 o
  -4  18   5        6.90        7.80      1.99 o
  -3  18   5        0.85       -0.95      1.69 o
  -2  18   5        0.90       -0.93      1.63 o
  -1  18   5        0.01       -0.48      1.56 o
   0  18   5        0.02        0.98      1.63 o
   1  18   5        3.17        6.10      1.78 o
   2  18   5        0.00       -0.06      1.71 o
   3  18   5        2.32        1.92      1.78 o
   4  18   5        5.55        5.60      2.34 o
   5  18   5        4.08        3.41      2.02 o
  -5  19   5        8.00       17.26      2.43 o
  -4  19   5       17.38       18.63      2.29 o
  -3  19   5      115.85      127.79      4.85 o
  -2  19   5       10.03       10.35      2.02 o
  -1  19   5        0.17       -0.59      1.70 o
   0  19   5       49.10       52.43      3.52 o
   1  19   5        1.26       -1.22      1.65 o
   2  19   5        1.66        0.04      1.71 o
   3  19   5       56.02       60.85      3.54 o
   4  19   5        0.83       -0.88      1.96 o
  -2  20   5        6.33        0.33      3.31 o
  -1  20   5       34.06       40.47      6.82 o
 -15   0   6       35.28       47.84      6.18 o
 -14   0   6        1.05        2.14      4.40 o
 -13   0   6      150.11      168.06      8.54 o
 -12   0   6       95.86      111.72     10.26 o
 -11   0   6       44.21       48.72      4.96 o
 -10   0   6       55.06       51.29      4.68 o
  -9   0   6      131.23      125.47      8.54 o
  -8   0   6       48.11       51.52      4.21 o
  -7   0   6        2.18        0.93      1.89 o
  -6   0   6        0.45        1.59      1.80 o
  -5   0   6     1214.07     1175.46     16.34 o
  -4   0   6      267.85      241.39      4.83 o
  -3   0   6      677.93      634.63      7.73 o
  -2   0   6        8.94       22.26      1.59 o
  -1   0   6      381.57      377.46      6.92 o
   0   0   6      535.01      567.60      9.07 o
   1   0   6      173.64      190.10      4.81 o
   2   0   6      140.43      152.97      5.91 o
   3   0   6      175.85      157.20      4.53 o
   4   0   6       21.39       26.36      2.37 o
   5   0   6       61.28       58.59      3.17 o
   6   0   6      834.74      783.77     23.31 o
   7   0   6      456.42      465.44     15.30 o
   8   0   6       92.71       89.92      5.38 o
   9   0   6        7.39        3.48      3.18 o
  10   0   6       18.29       20.70      4.19 o
  11   0   6       28.59       24.14      4.69 o
  12   0   6       36.25       45.55      5.69 o
  13   0   6        0.08        1.55      8.24 o
 -15   1   6        0.42       -2.80      3.36 o
 -14   1   6        0.97       -0.44      2.85 o
 -13   1   6       37.77       43.05      3.97 o
 -12   1   6        0.78       -1.14      2.41 o
 -11   1   6        0.93       -0.53      2.39 o
 -10   1   6        1.26       -0.58      2.01 o
  -9   1   6      142.15      130.71      4.56 o
  -8   1   6       46.40       30.56      2.21 o
  -7   1   6        6.33        7.60      1.70 o
  -6   1   6       33.86       45.62      2.06 o
  -5   1   6        7.88        2.79      0.99 o
  -4   1   6       10.14        3.69      1.43 o
  -3   1   6      158.18      183.27      2.91 o
  -2   1   6      314.87      328.70      4.25 o
  -1   1   6       29.30       29.99      1.53 o
   0   1   6       32.52       30.53      1.53 o
   1   1   6      301.59      308.17      4.35 o
   2   1   6      196.98      183.55      3.31 o
   3   1   6       41.33       35.99      1.71 o
   4   1   6        0.02        2.86      1.12 o
   5   1   6      195.30      189.07      3.78 o
   6   1   6       73.48       74.77      2.87 o
   7   1   6        0.94        5.53      2.02 o
   8   1   6       57.31       61.90      3.35 o
   9   1   6       10.46       15.65      3.39 o
  10   1   6        4.18        3.90      2.49 o
  11   1   6       42.87       53.26      3.91 o
  12   1   6       37.74       45.39      4.03 o
  13   1   6        0.00        0.73      3.03 o
 -15   2   6        0.45       -3.10      3.34 o
 -14   2   6        0.12        1.20      3.34 o
 -13   2   6       37.28       46.70      4.87 o
 -12   2   6        1.09        0.04      2.32 o
 -11   2   6        0.12       -2.14      2.14 o
 -10   2   6        8.18       10.96      2.31 o
  -9   2   6        2.02        1.41      1.94 o
  -8   2   6       31.47       26.66      2.90 o
  -7   2   6        5.68        2.93      1.49 o
  -6   2   6        0.36        0.13      1.20 o
  -5   2   6        3.64        2.83      0.92 o
  -4   2   6        7.22        4.94      0.80 o
  -3   2   6      344.65      312.81      3.89 o
  -2   2   6       58.74       54.40      1.56 o
  -1   2   6       24.85       22.87      1.23 o
   0   2   6        0.71       -0.76      0.76 o
   1   2   6      131.92      117.63      2.89 o
   2   2   6        7.07        3.69      1.14 o
   3   2   6       12.12        8.69      1.44 o
   4   2   6       97.83       93.37      2.98 o
   5   2   6       48.87       48.35      2.69 o
   6   2   6      334.87      326.16      7.91 o
   7   2   6      120.28      108.09      3.59 o
   8   2   6       14.74       12.79      2.41 o
   9   2   6       19.30       17.78      2.66 o
  10   2   6        9.75       10.95      2.71 o
  11   2   6       10.26       12.35      2.89 o
  12   2   6       18.47       20.56      3.39 o
  13   2   6        5.86        4.53      6.44 o
 -14   3   6       32.02       36.17      4.47 o
 -13   3   6       21.58       25.44      3.86 o
 -12   3   6        6.49        5.96      2.57 o
 -11   3   6       15.76       15.80      2.68 o
 -10   3   6       60.10       59.41      3.36 o
  -9   3   6       52.84       37.78      2.48 o
  -8   3   6       75.94       57.93      2.67 o
  -7   3   6       23.60       15.21      1.81 o
  -6   3   6       93.94       82.08      2.90 o
  -5   3   6        1.00       -0.30      0.92 o
  -4   3   6       20.62       15.77      1.08 o
  -3   3   6        2.00        1.18      1.17 o
  -2   3   6       39.29       42.97      1.43 o
  -1   3   6      234.64      227.80      3.17 o
   0   3   6      269.67      285.95      3.58 o
   1   3   6       28.75       29.55      1.35 o
   2   3   6      420.67      419.71      6.26 o
   3   3   6       73.33       62.89      1.97 o
   4   3   6       66.23       68.22      2.31 o
   5   3   6      398.98      398.33      6.47 o
   6   3   6      141.39      137.16      4.45 o
   7   3   6        1.76        1.24      1.58 o
   8   3   6       86.26       81.81      3.75 o
   9   3   6        4.74        3.91      2.28 o
  10   3   6       12.05       10.83      2.65 o
  11   3   6      116.38      139.02      6.83 o
  12   3   6       77.34       95.57      5.73 o
  13   3   6        0.96       -3.40      3.40 o
 -14   4   6       10.07       16.68      3.85 o
 -13   4   6       15.67       18.43      4.31 o
 -12   4   6        3.94        3.42      2.92 o
 -11   4   6        1.14       -0.75      2.13 o
 -10   4   6        6.92        3.91      2.14 o
  -9   4   6        0.06        1.99      1.68 o
  -8   4   6        7.73        6.58      1.78 o
  -7   4   6      177.99      161.09      3.97 o
  -6   4   6        0.01        1.35      1.42 o
  -5   4   6       93.83       88.67      2.54 o
  -4   4   6       41.74       43.85      1.76 o
  -3   4   6      224.00      205.96      3.28 o
  -2   4   6        6.65        7.48      1.04 o
  -1   4   6      148.21      144.16      2.40 o
   0   4   6      186.89      202.46      2.98 o
   1   4   6       59.29       66.38      1.85 o
   2   4   6      133.71      143.53      2.79 o
   3   4   6      316.90      290.79      4.08 o
   4   4   6        1.17        1.10      1.38 o
   5   4   6      123.27      135.12      3.92 o
   6   4   6       11.49       16.13      1.92 o
   7   4   6      120.76      116.50      3.69 o
   8   4   6        0.07       -1.84      1.84 o
   9   4   6       25.51       23.98      3.31 o
  10   4   6        4.17        6.09      2.48 o
  11   4   6        1.87        8.43      3.23 o
  12   4   6        1.22        4.70      3.36 o
  13   4   6        0.33       -4.20      4.20 o
 -14   5   6        0.21        1.08      4.02 o
 -13   5   6        0.11        0.25      3.78 o
 -12   5   6       13.63       14.46      3.39 o
 -11   5   6        6.02        9.29      2.89 o
 -10   5   6        7.50       10.99      2.36 o
  -9   5   6       85.36       91.76      3.42 o
  -8   5   6       44.36       45.67      2.89 o
  -7   5   6       10.42        4.02      1.53 o
  -6   5   6       87.04       89.95      3.07 o
  -5   5   6      583.45      563.05      7.50 o
  -4   5   6      101.75       85.65      2.11 o
  -3   5   6       17.08       14.40      1.26 o
  -2   5   6      736.54      702.20      6.59 o
  -1   5   6      517.63      515.87      5.01 o
   0   5   6       73.00       75.12      2.18 o
   1   5   6      525.49      500.02      5.61 o
   2   5   6      737.38      682.35      7.52 o
   3   5   6      210.35      199.73      4.08 o
   4   5   6      284.98      277.78      4.94 o
   5   5   6      427.87      421.69      6.43 o
   6   5   6      406.34      426.80      6.71 o
   7   5   6       90.02       94.41      3.43 o
   8   5   6       27.28       25.09      2.39 o
   9   5   6      165.66      186.17      6.52 o
  10   5   6        0.83        2.42      2.81 o
  11   5   6       12.82       21.98      3.90 o
  12   5   6        1.70        0.07      4.21 o
  13   5   6        2.15        3.71      6.42 o
 -14   6   6        8.15       13.02      7.18 o
 -13   6   6       17.30       19.58      4.66 o
 -12   6   6        0.05        1.55      6.29 o
 -11   6   6        0.90       -0.32      2.58 o
 -10   6   6        8.22       10.71      2.34 o
  -9   6   6       30.20       25.32      2.73 o
  -8   6   6      152.45      150.95      4.02 o
  -7   6   6       91.31       99.38      3.24 o
  -6   6   6        3.35        4.23      1.45 o
  -5   6   6       74.21       72.73      2.26 o
  -4   6   6       70.93       79.22      2.09 o
  -3   6   6      766.53      747.70      7.43 o
  -2   6   6     1295.60     1265.64     10.41 o
  -1   6   6      675.26      665.67      6.23 o
   0   6   6        6.48        7.02      1.08 o
   1   6   6      120.17      116.81      2.84 o
   2   6   6     1279.45     1186.72     11.41 o
   3   6   6      267.61      232.23      4.40 o
   4   6   6       82.59       87.23      2.99 o
   5   6   6     1992.07     1898.04     18.93 o
   6   6   6      114.67      110.83      3.61 o
   7   6   6       43.17       45.41      2.59 o
   8   6   6      405.52      402.40      8.66 o
   9   6   6      157.04      173.01      6.75 o
  10   6   6       44.55       45.05      7.38 o
  11   6   6      120.84      126.01      7.63 o
  12   6   6       45.05       49.77      6.08 o
 -14   7   6       51.98       65.29      7.42 o
 -13   7   6        4.07        8.24      4.22 o
 -12   7   6       10.81       16.38      4.09 o
 -11   7   6       96.79      127.55     13.34 o
 -10   7   6       75.02       63.66      4.06 o
  -9   7   6        0.60        0.96      1.85 o
  -8   7   6       23.35       30.27      2.56 o
  -7   7   6       88.53       87.28      3.53 o
  -6   7   6       40.88       41.63      2.20 o
  -5   7   6        5.99        9.07      1.34 o
  -4   7   6      540.19      535.75      6.39 o
  -3   7   6      114.35      120.72      2.67 o
  -2   7   6        0.01        1.52      1.26 o
  -1   7   6     1252.98     1202.61      9.98 o
   0   7   6       34.30       30.36      1.47 o
   1   7   6        0.71        0.24      1.16 o
   2   7   6      933.66      923.88      9.42 o
   3   7   6      131.96      128.93      3.40 o
   4   7   6       98.64       97.24      3.13 o
   5   7   6      544.11      561.45     10.21 o
   6   7   6        2.28        1.48      2.41 o
   7   7   6       76.87       80.28      3.59 o
   8   7   6      156.73      170.24      6.10 o
   9   7   6       29.89       33.44      6.95 o
  10   7   6        9.78       10.34      4.03 o
  11   7   6       49.21       62.40      5.92 o
  12   7   6        2.20        4.57      4.83 o
 -13   8   6        0.00        0.84      3.86 o
 -12   8   6        5.00        6.72      3.88 o
 -11   8   6       10.30        5.65      3.51 o
 -10   8   6        9.40       13.89      2.87 o
  -9   8   6      111.07       98.45      6.61 o
  -8   8   6       93.39       84.92      4.20 o
  -7   8   6       30.25       32.32      2.94 o
  -6   8   6       84.48       86.19      3.04 o
  -5   8   6       64.68       59.48      2.63 o
  -4   8   6      197.64      184.07      3.84 o
  -3   8   6      819.43      835.23      8.48 o
  -2   8   6      349.80      329.82      3.87 o
  -1   8   6       73.19       65.18      1.92 o
   0   8   6     1211.30     1189.84      9.37 o
   1   8   6        0.58       -1.27      1.27 o
   2   8   6        8.64        5.26      1.32 o
   3   8   6      219.15      212.04      4.30 o
   4   8   6       71.30       74.63      3.09 o
   5   8   6       65.20       63.82      5.22 o
   6   8   6        5.12        5.46      2.25 o
   7   8   6       41.09       46.47      3.47 o
   8   8   6        4.77        5.10      2.49 o
   9   8   6        8.68        5.87      2.68 o
  10   8   6        5.87        2.56      3.62 o
  11   8   6        0.19       -3.72      3.72 o
  12   8   6        0.03       -3.39      4.03 o
 -13   9   6        8.96        8.70      4.10 o
 -12   9   6        0.14        1.17      3.57 o
 -11   9   6        5.87        4.97      4.77 o
 -10   9   6       49.50       56.26      4.03 o
  -9   9   6        6.15        2.69      2.40 o
  -8   9   6       24.72       19.45      2.82 o
  -7   9   6       93.89       89.82      4.21 o
  -6   9   6       27.79       28.92      2.71 o
  -5   9   6        2.10        3.22      1.48 o
  -4   9   6       48.85       43.92      3.31 o
  -3   9   6      144.98      143.70      3.49 o
  -2   9   6        0.03       -0.29      1.07 o
  -1   9   6       31.10       31.95      1.77 o
   0   9   6      244.13      247.44      3.84 o
   1   9   6       51.67       58.57      2.97 o
   2   9   6        0.02       -1.45      1.45 o
   3   9   6      127.83      125.07      4.38 o
   4   9   6       69.23       70.70      3.11 o
   5   9   6       30.90       32.19      2.56 o
   6   9   6       17.14       18.97      2.82 o
   7   9   6       71.22       76.17      4.00 o
   8   9   6        0.63       -0.36      2.15 o
   9   9   6       12.39       12.28      3.00 o
  10   9   6       18.32       16.98      3.54 o
  11   9   6       17.46       17.09      3.89 o
 -13  10   6        2.54        9.67      4.25 o
 -12  10   6        7.35       10.36      6.95 o
 -11  10   6        1.96        4.14      2.76 o
 -10  10   6        0.02        3.08      2.49 o
  -9  10   6        1.02       -0.59      2.24 o
  -8  10   6       13.08       19.50      2.76 o
  -7  10   6        8.46        5.92      2.17 o
  -6  10   6        7.67        4.99      1.70 o
  -5  10   6       51.75       48.09      2.57 o
  -4  10   6      160.79      139.58      3.93 o
  -3  10   6      142.83      150.51      4.12 o
  -2  10   6      178.52      169.17      3.20 o
  -1  10   6        2.64        4.14      1.23 o
   0  10   6       72.66       70.28      2.27 o
   1  10   6        1.89        0.98      1.30 o
   2  10   6       34.77       40.86      3.37 o
   3  10   6       44.45       47.46      2.67 o
   4  10   6       23.22       21.56      2.29 o
   5  10   6       80.20       81.56      3.87 o
   6  10   6       33.92       32.69      2.73 o
   7  10   6       20.98       21.36      2.68 o
   8  10   6       10.79        9.08      2.64 o
   9  10   6        3.43        5.70      2.51 o
  10  10   6        2.73       -2.72      2.83 o
  11  10   6        3.58        2.54      3.21 o
 -12  11   6       14.11       23.34      4.52 o
 -11  11   6       14.17       17.70      3.66 o
 -10  11   6       22.33       22.97      3.23 o
  -9  11   6       20.30       26.90      3.13 o
  -8  11   6       13.42       16.37      2.70 o
  -7  11   6        2.86        5.64      2.11 o
  -6  11   6       28.00       29.28      2.76 o
  -5  11   6       48.33       48.42      2.62 o
  -4  11   6      156.40      151.70      4.20 o
  -3  11   6      174.04      176.83      4.04 o
  -2  11   6      170.33      168.09      3.87 o
  -1  11   6      161.36      139.75      3.24 o
   0  11   6       58.72       57.87      2.03 o
   1  11   6      128.40      119.39      3.71 o
   2  11   6       40.16       32.30      2.38 o
   3  11   6       15.66       15.86      1.97 o
   4  11   6       96.59       87.21      3.48 o
   5  11   6        0.39       -0.02      1.72 o
   6  11   6       34.97       33.72      2.79 o
   7  11   6       43.15       44.33      3.21 o
   8  11   6        4.42       -1.39      2.95 o
   9  11   6        1.88        1.80      2.63 o
  10  11   6        0.03       -1.79      2.82 o
 -11  12   6       58.99       75.88      4.75 o
 -10  12   6        1.51        6.29      3.26 o
  -9  12   6       79.25       84.34      8.06 o
  -8  12   6       38.14       33.61      3.29 o
  -7  12   6       47.30       42.14      3.30 o
  -6  12   6        5.77        6.61      2.10 o
  -5  12   6       89.88       87.13      3.45 o
  -4  12   6      131.74      126.33      4.86 o
  -3  12   6      150.82      151.29      3.82 o
  -2  12   6       38.94       43.96      4.27 o
  -1  12   6       92.02       85.22      3.75 o
   0  12   6        0.43       -1.51      1.51 o
   1  12   6       16.35        9.51      2.20 o
   2  12   6       77.47       73.88      3.18 o
   3  12   6        4.44        3.02      1.66 o
   4  12   6        0.68        1.77      1.73 o
   5  12   6        0.29       -0.07      1.80 o
   6  12   6      104.65      104.81      4.23 o
   7  12   6       17.46       14.21      2.46 o
   8  12   6        5.02        1.25      2.35 o
   9  12   6        0.14       -0.96      2.28 o
  10  12   6        2.20        2.87      2.99 o
 -11  13   6        0.00        1.91      2.80 o
 -10  13   6        5.41        4.10      3.06 o
  -9  13   6       31.77       32.62      3.48 o
  -8  13   6        3.48        1.29      4.80 o
  -7  13   6        3.52        3.70      2.23 o
  -6  13   6       16.03       16.78      2.64 o
  -5  13   6        0.67        0.92      2.09 o
  -4  13   6       39.78       38.01      2.57 o
  -3  13   6       62.68       68.75      2.73 o
  -2  13   6        0.27        0.49      1.67 o
  -1  13   6       15.61       10.33      1.92 o
   0  13   6        0.87       -0.23      1.57 o
   1  13   6      106.79       98.64      3.54 o
   2  13   6        8.06        8.09      1.85 o
   3  13   6        6.49        4.57      1.81 o
   4  13   6       73.17       76.82      3.41 o
   5  13   6       17.55       16.66      2.37 o
   6  13   6       11.16       11.60      2.32 o
   7  13   6       17.08       18.22      2.69 o
   8  13   6       17.85       14.61      2.74 o
   9  13   6        0.00        1.92      2.44 o
 -10  14   6        0.45       -2.05      2.92 o
  -9  14   6        4.19        3.62      3.03 o
  -8  14   6        1.39       -2.11      2.11 o
  -7  14   6        0.94       -1.87      1.87 o
  -6  14   6       18.67       21.66      2.60 o
  -5  14   6       49.50       37.54      2.68 o
  -4  14   6       66.67       64.22      2.72 o
  -3  14   6        1.26        1.97      1.81 o
  -2  14   6        0.53       -1.40      1.69 o
  -1  14   6        1.27       -0.03      1.64 o
   0  14   6        5.29        2.06      2.49 o
   1  14   6        7.36        6.54      1.77 o
   2  14   6        0.01        0.12      2.24 o
   3  14   6       16.48       16.94      2.19 o
   4  14   6       11.22       13.01      2.18 o
   5  14   6        0.03        0.13      1.88 o
   6  14   6       18.63       19.15      3.23 o
   7  14   6        0.00       -1.04      2.18 o
   8  14   6       17.92       18.73      2.93 o
   9  14   6        0.29       -1.83      2.58 o
  -9  15   6        1.27       -2.22      2.22 o
  -8  15   6        4.40        6.09      2.67 o
  -7  15   6        7.68        4.82      2.31 o
  -6  15   6        0.26       -1.01      1.93 o
  -5  15   6        0.14       -1.63      1.82 o
  -4  15   6        8.51        6.26      1.67 o
  -3  15   6       45.37       46.24      2.78 o
  -2  15   6        0.45        1.01      2.04 o
  -1  15   6       25.63       30.55      2.42 o
   0  15   6       15.16       13.14      2.03 o
   1  15   6       25.40       24.16      2.31 o
   2  15   6       47.77       41.13      4.42 o
   3  15   6        0.26        0.44      1.84 o
   4  15   6       40.25       41.11      2.83 o
   5  15   6        4.15        3.43      2.13 o
   6  15   6        8.27       11.06      2.50 o
   7  15   6       32.31       27.58      4.10 o
   8  15   6       10.40       12.86      2.76 o
  -8  16   6        3.81        0.92      2.78 o
  -7  16   6        0.00       -0.58      2.14 o
  -6  16   6        0.02        0.23      3.24 o
  -5  16   6        0.65        0.54      1.65 o
  -4  16   6        9.31        5.68      1.83 o
  -3  16   6       11.88       14.93      2.19 o
  -2  16   6        2.34       -1.05      1.74 o
  -1  16   6        3.74        5.11      1.84 o
   0  16   6        3.57        5.33      1.82 o
   1  16   6        6.01        4.55      1.81 o
   2  16   6        0.44        0.25      1.73 o
   3  16   6       17.61       21.24      2.42 o
   4  16   6        7.65        7.23      2.84 o
   5  16   6        0.64        0.12      2.11 o
   6  16   6        0.09        1.01      2.17 o
   7  16   6        0.21       -2.18      2.18 o
  -7  17   6        0.01        1.06      2.15 o
  -6  17   6        1.66        3.24      2.20 o
  -5  17   6        9.19        7.38      1.87 o
  -4  17   6       12.98        9.36      2.17 o
  -3  17   6       14.96       12.07      2.24 o
  -2  17   6       24.98       29.27      4.08 o
  -1  17   6        1.47        0.30      1.81 o
   0  17   6        0.59       -1.70      1.70 o
   1  17   6       13.36       18.20      2.25 o
   2  17   6       20.46       22.59      2.62 o
   3  17   6        0.36       -1.63      1.82 o
   4  17   6       21.29       27.51      2.66 o
   5  17   6       14.81       17.34      2.60 o
  -5  18   6        3.36        1.78      2.24 o
  -4  18   6        8.18        9.31      2.23 o
  -3  18   6        8.91       12.28      2.21 o
  -2  18   6       22.43       29.10      2.56 o
  -1  18   6       13.76       16.27      2.26 o
   0  18   6        1.05       -0.11      2.27 o
   1  18   6        4.80        8.62      2.08 o
   2  18   6       29.96       35.28      2.79 o
   3  18   6        0.17       -2.34      2.34 o
   4  18   6       27.61       36.37      2.99 o
  -3  19   6        9.37       11.92      3.21 o
  -2  19   6        6.01        8.63      2.46 o
  -1  19   6       18.74       24.57      2.61 o
   0  19   6       37.17       44.26      3.56 o
   1  19   6        0.08        3.10      2.05 o
 -14   1   7        4.61        7.84      3.51 o
 -13   1   7       13.71       17.04      3.34 o
 -12   1   7        5.20        3.07      2.72 o
 -11   1   7        8.30        5.46      3.21 o
 -10   1   7        0.12       -0.70      2.48 o
  -9   1   7      130.96      115.14      4.54 o
  -8   1   7       22.87       18.68      2.47 o
  -7   1   7        2.01        1.34      2.24 o
  -6   1   7       16.67       17.54      1.90 o
  -5   1   7        0.17       -1.09      1.42 o
  -4   1   7       98.12      112.25      2.62 o
  -3   1   7      104.23       90.90      2.29 o
  -2   1   7        0.27        2.09      1.10 o
  -1   1   7        3.69        1.66      1.18 o
   0   1   7      110.42      112.00      3.36 o
   1   1   7        1.37        1.88      1.14 o
   2   1   7       30.97       27.53      1.75 o
   3   1   7      254.15      218.30      4.42 o
   4   1   7       17.09       10.81      1.74 o
   5   1   7      199.13      158.12      4.65 o
   6   1   7       23.64       19.23      2.39 o
   7   1   7       11.01       11.48      2.46 o
   8   1   7        1.43        6.59      2.37 o
   9   1   7       76.79       85.23      4.41 o
  10   1   7        0.05       -2.01      2.48 o
  11   1   7       27.15       30.75      3.67 o
  12   1   7        6.99        4.34      3.28 o
 -14   2   7        8.59       14.14      4.05 o
 -13   2   7        0.00       -2.67      2.67 o
 -12   2   7       27.38       24.06      5.04 o
 -11   2   7       42.04       55.94      3.72 o
 -10   2   7       90.50       80.94      4.55 o
  -9   2   7       55.80       37.04      2.95 o
  -8   2   7       35.88       27.56      3.01 o
  -7   2   7       28.92       24.15      2.55 o
  -6   2   7       21.55       25.56      2.40 o
  -5   2   7      124.98      128.63      3.98 o
  -4   2   7      461.10      423.55      4.89 o
  -3   2   7     1488.85     1434.38     14.85 o
  -2   2   7      537.09      561.04      6.30 o
  -1   2   7      183.22      156.49      3.38 o
   0   2   7        0.67       -0.83      1.16 o
   1   2   7       14.45        6.87      1.33 o
   2   2   7      306.41      286.82      5.04 o
   3   2   7        6.21        5.48      1.51 o
   4   2   7       12.07       16.59      2.19 o
   5   2   7        2.86        4.03      1.67 o
   6   2   7      141.70      132.53      4.56 o
   7   2   7        0.88        3.32      2.10 o
   8   2   7      153.21      156.01      5.19 o
   9   2   7        5.61        1.10      2.38 o
  10   2   7        7.49        9.36      2.92 o
  11   2   7       90.48      112.54      5.25 o
  12   2   7       22.73       16.95      4.07 o
 -14   3   7        0.61        1.96      3.57 o
 -13   3   7       30.61       36.92      5.28 o
 -12   3   7        0.17        5.22      2.74 o
 -11   3   7        0.83        4.11      2.42 o
 -10   3   7       30.53       35.70      3.16 o
  -9   3   7       23.28       24.11      2.71 o
  -8   3   7        0.02        0.77      1.82 o
  -7   3   7        0.01       -1.02      1.46 o
  -6   3   7       71.36       65.60      2.74 o
  -5   3   7       48.58       45.84      2.42 o
  -4   3   7       42.63       39.68      1.78 o
  -3   3   7      262.62      266.67      4.15 o
  -2   3   7      202.35      188.73      3.76 o
  -1   3   7       23.02       22.95      1.68 o
   0   3   7      509.72      511.51      6.36 o
   1   3   7       17.11       13.00      1.67 o
   2   3   7        0.68        1.11      1.64 o
   3   3   7       94.25       83.56      2.92 o
   4   3   7       17.32       22.01      1.98 o
   5   3   7        0.02        0.05      1.46 o
   6   3   7       51.56       45.65      2.99 o
   7   3   7        2.51        2.19      2.16 o
   8   3   7        6.26        5.23      2.41 o
   9   3   7        3.75        0.69      2.39 o
  10   3   7       37.29       44.34      3.66 o
  11   3   7        2.23        4.51      3.42 o
  12   3   7        0.39       -3.39      3.39 o
 -14   4   7       21.81       23.10      5.29 o
 -13   4   7       16.22       19.90      4.24 o
 -12   4   7        9.30       11.89      4.30 o
 -11   4   7       12.76       18.71      4.36 o
 -10   4   7       30.29       28.18      2.97 o
  -9   4   7       20.84       15.17      2.48 o
  -8   4   7      179.43      175.80      4.58 o
  -7   4   7       27.26       22.95      2.79 o
  -6   4   7       44.80       51.71      2.59 o
  -5   4   7      144.41      157.11      3.63 o
  -4   4   7        4.64        5.97      1.27 o
  -3   4   7      569.65      562.34      5.96 o
  -2   4   7      813.36      827.50      9.04 o
  -1   4   7       23.55       16.27      2.74 o
   0   4   7        0.53       -1.38      1.38 o
   1   4   7       59.49       64.69      2.58 o
   2   4   7       25.04       19.28      1.83 o
   3   4   7        3.65        1.35      1.45 o
   4   4   7        1.54        3.11      1.53 o
   5   4   7      171.67      170.71      4.32 o
   6   4   7      104.88      102.87      3.64 o
   7   4   7        5.65        5.71      2.15 o
   8   4   7        5.39        3.34      2.40 o
   9   4   7        0.22        2.27      2.44 o
  10   4   7        0.10       -2.19      2.88 o
  11   4   7        5.23        5.19      3.39 o
  12   4   7        7.32        3.93      4.59 o
 -13   5   7       30.60       38.77      5.96 o
 -12   5   7        8.76       13.95      4.44 o
 -11   5   7      125.57      137.28      6.15 o
 -10   5   7       16.90       26.80      3.42 o
  -9   5   7       21.54       20.90      2.65 o
  -8   5   7      338.88      324.47      7.04 o
  -7   5   7       68.15       68.22      2.93 o
  -6   5   7       16.30       20.09      2.07 o
  -5   5   7      310.67      315.14      5.13 o
  -4   5   7      866.39      852.12      9.19 o
  -3   5   7      271.90      264.67      4.11 o
  -2   5   7      300.85      300.81      5.84 o
  -1   5   7      793.26      775.69      8.60 o
   0   5   7       25.83       21.83      2.01 o
   1   5   7      161.94      167.02      5.82 o
   2   5   7      673.27      616.97      8.09 o
   3   5   7      155.37      145.11      3.99 o
   4   5   7       47.13       41.69      2.38 o
   5   5   7       48.29       54.46      2.65 o
   6   5   7       36.28       33.64      2.69 o
   7   5   7      168.35      174.25      5.29 o
   8   5   7      147.91      154.17      6.10 o
   9   5   7        0.09        5.44      2.94 o
  10   5   7       13.91       13.50      7.52 o
  11   5   7        8.84        9.72      4.54 o
  12   5   7       42.20       46.69      9.30 o
 -13   6   7       60.51       66.60     11.26 o
 -12   6   7        0.12        1.59      3.85 o
 -11   6   7        4.14        6.88      3.72 o
 -10   6   7        2.95        3.98      4.63 o
  -9   6   7       56.30       55.69      3.62 o
  -8   6   7        0.03        1.07      1.96 o
  -7   6   7        1.07       -1.01      1.57 o
  -6   6   7       62.21       66.31      2.59 o
  -5   6   7       29.67       22.91      1.84 o
  -4   6   7       86.35       82.45      2.68 o
  -3   6   7      458.97      460.05      5.66 o
  -2   6   7        5.11        2.27      1.37 o
  -1   6   7      105.65       98.28      2.78 o
   0   6   7       93.93       96.17      3.11 o
   1   6   7        3.92        4.19      1.57 o
   2   6   7      205.24      175.11      4.03 o
   3   6   7       56.68       48.92      2.46 o
   4   6   7       80.66       73.23      2.89 o
   5   6   7       52.58       45.70      2.56 o
   6   6   7       76.80       68.58      3.44 o
   7   6   7        5.67       11.11      2.31 o
   8   6   7        0.33        3.08      2.62 o
   9   6   7       11.48        9.39      3.89 o
  10   6   7        8.99       16.06      8.05 o
  11   6   7        1.60        6.94      4.44 o
 -13   7   7        5.94        7.10      5.76 o
 -12   7   7        0.29        2.32      4.09 o
 -11   7   7      141.43      149.10      8.02 o
 -10   7   7       17.52       17.19      4.12 o
  -9   7   7        2.06        3.65      2.61 o
  -8   7   7      346.90      352.57      8.56 o
  -7   7   7      191.82      194.62      8.61 o
  -6   7   7       47.79       52.43      2.67 o
  -5   7   7      198.80      207.31      4.57 o
  -4   7   7     1195.28     1197.62     11.94 o
  -3   7   7      404.73      388.24      5.15 o
  -2   7   7       90.54       87.42      3.44 o
  -1   7   7      728.24      728.28      7.65 o
   0   7   7       96.16       83.82      2.73 o
   1   7   7      322.75      311.14      4.88 o
   2   7   7      567.15      522.30      7.27 o
   3   7   7       62.21       45.15      2.37 o
   4   7   7      318.79      312.29      7.23 o
   5   7   7       84.70       90.88      3.72 o
   6   7   7       30.17       34.15      3.28 o
   7   7   7      126.74      130.18      7.29 o
   8   7   7       78.82       70.81      5.63 o
   9   7   7       10.75       10.60      4.05 o
  10   7   7       84.76       96.86      6.85 o
  11   7   7        0.30        2.99      4.17 o
 -13   8   7        5.47        9.63      4.52 o
 -12   8   7        5.97       14.38      4.43 o
 -11   8   7        3.20        1.27      3.68 o
 -10   8   7        0.21       -3.11      3.11 o
  -9   8   7       38.73       35.07      5.34 o
  -8   8   7       82.53       73.75      7.31 o
  -7   8   7       49.70       49.53      3.57 o
  -6   8   7       15.71       16.52      4.42 o
  -5   8   7       52.50       50.70      3.39 o
  -4   8   7        1.60        2.64      1.71 o
  -3   8   7      359.65      370.88      6.07 o
  -2   8   7      300.75      297.02      6.02 o
  -1   8   7       38.03       36.12      2.31 o
   0   8   7       17.82       11.16      1.94 o
   1   8   7       12.25       11.51      1.99 o
   2   8   7        6.38        9.26      2.51 o
   3   8   7       20.70       19.06      2.44 o
   4   8   7       60.79       56.14      4.93 o
   5   8   7       40.45       43.22      3.32 o
   6   8   7        4.98        0.82      4.29 o
   7   8   7        0.00        0.16      2.49 o
   8   8   7        1.59        0.09      3.71 o
   9   8   7        2.31        0.85      3.58 o
  10   8   7        2.98        2.64      3.87 o
  11   8   7        3.90        7.98      4.34 o
 -12   9   7       20.61       24.24      5.03 o
 -11   9   7       10.33       18.17      4.34 o
 -10   9   7       39.16       26.94      5.33 o
  -9   9   7        5.93        7.75      2.67 o
  -8   9   7        0.01       -1.04      2.34 o
  -7   9   7       92.51       96.29      4.57 o
  -6   9   7      108.11      116.37      5.54 o
  -5   9   7       29.54       29.75      3.27 o
  -4   9   7       14.93       13.51      2.25 o
  -3   9   7      159.70      178.40      4.19 o
  -2   9   7      124.26      127.06      4.05 o
  -1   9   7       51.68       52.75      2.53 o
   0   9   7       29.16       25.78      2.32 o
   1   9   7       28.65       23.44      2.26 o
   2   9   7      147.17      135.16      4.28 o
   3   9   7       53.75       45.79      2.88 o
   4   9   7       26.20       24.41      3.14 o
   5   9   7       11.02       11.37      2.24 o
   6   9   7       47.83       56.55      3.88 o
   7   9   7      151.18      148.60      8.67 o
   8   9   7        4.74        3.22      2.47 o
   9   9   7        9.55        7.41      3.32 o
  10   9   7        0.38        4.38      3.31 o
 -12  10   7        0.09       -2.85      3.59 o
 -11  10   7       16.45       21.11      8.18 o
 -10  10   7        4.30        0.36      2.58 o
  -9  10   7       13.23       15.19      3.04 o
  -8  10   7        2.48        2.86      3.53 o
  -7  10   7        1.66        3.31      2.20 o
  -6  10   7        3.29       -0.40      1.98 o
  -5  10   7       92.36       95.86      4.94 o
  -4  10   7       29.12       30.07      2.79 o
  -3  10   7        0.75        2.64      1.58 o
  -2  10   7        0.01       -1.99      1.99 o
  -1  10   7        0.19       -0.63      1.82 o
   0  10   7      174.43      179.37      4.73 o
   1  10   7       48.13       40.81      2.64 o
   2  10   7       14.39       15.73      2.77 o
   3  10   7      117.16      112.29      4.27 o
   4  10   7       75.70       82.05      3.60 o
   5  10   7       16.34       10.33      2.28 o
   6  10   7      261.38      265.01      6.64 o
   7  10   7        6.21       10.10      2.62 o
   8  10   7       50.46       64.06      3.93 o
   9  10   7       19.70       19.30      4.14 o
  10  10   7       13.14        9.22      3.45 o
 -11  11   7        4.66        6.91      6.36 o
 -10  11   7        0.81       -0.19      2.55 o
  -9  11   7        1.93        1.32      2.43 o
  -8  11   7        3.31        1.60      2.42 o
  -7  11   7        0.03       -1.16      2.66 o
  -6  11   7        0.10       -0.85      1.96 o
  -5  11   7        1.48        1.73      2.01 o
  -4  11   7       60.99       64.52      2.78 o
  -3  11   7       25.70       25.56      3.48 o
  -2  11   7        0.35        0.01      1.68 o
  -1  11   7        1.46        1.98      1.57 o
   0  11   7        0.71       -1.84      1.84 o
   1  11   7        1.98        0.07      1.68 o
   2  11   7       17.12       13.16      2.08 o
   3  11   7       17.16       10.97      2.11 o
   4  11   7       10.69       12.73      2.25 o
   5  11   7       65.35       73.44      3.67 o
   6  11   7       67.97       70.57      3.78 o
   7  11   7       26.19       22.03      3.63 o
   8  11   7       26.61       31.01      3.31 o
   9  11   7        1.81        0.00      4.59 o
 -11  12   7        0.62       -2.27      3.24 o
 -10  12   7        0.00        0.09      2.52 o
  -9  12   7        0.75        2.80      2.64 o
  -8  12   7        1.98        2.40      2.40 o
  -7  12   7        7.53        3.75      2.60 o
  -6  12   7        9.37        6.00      3.32 o
  -5  12   7        2.84       -1.95      1.95 o
  -4  12   7        2.33        1.53      1.58 o
  -3  12   7        1.43        1.58      1.80 o
  -2  12   7        1.08       -0.94      1.69 o
  -1  12   7        0.39       -0.17      2.18 o
   0  12   7       41.21       45.57      2.77 o
   1  12   7        4.87        5.58      1.86 o
   2  12   7        5.76        5.58      1.94 o
   3  12   7        2.32        1.01      1.87 o
   4  12   7      126.68      129.01      7.74 o
   5  12   7        4.09        9.08      2.33 o
   6  12   7       23.28       22.35      3.54 o
   7  12   7       30.46       34.61      3.25 o
   8  12   7       12.42        9.30      2.79 o
   9  12   7        1.83        4.09      5.66 o
 -10  13   7        0.06       -1.92      2.51 o
  -9  13   7        0.04       -2.32      2.32 o
  -8  13   7        0.04       -2.22      2.22 o
  -7  13   7        0.20       -2.12      2.12 o
  -6  13   7        2.31        2.04      2.52 o
  -5  13   7        0.23       -0.37      1.98 o
  -4  13   7        6.76        7.90      1.85 o
  -3  13   7       26.90       29.13      3.28 o
  -2  13   7        1.85       -1.76      1.76 o
  -1  13   7        9.56       12.80      2.15 o
   0  13   7       28.62       37.51      2.67 o
   1  13   7        1.33        3.45      1.93 o
   2  13   7        0.10        0.97      1.88 o
   3  13   7       22.65       23.21      2.51 o
   4  13   7        0.05        0.94      2.01 o
   5  13   7        2.95        1.77      2.19 o
   6  13   7       12.95        9.26      2.56 o
   7  13   7       45.66       45.23      3.55 o
   8  13   7        0.01       -2.30      2.46 o
  -9  14   7        1.22        1.51      3.41 o
  -8  14   7        3.44        2.81      2.51 o
  -7  14   7       15.95       14.15      2.78 o
  -6  14   7        4.79        5.43      2.40 o
  -5  14   7        0.97        0.85      2.09 o
  -4  14   7       66.65       79.13      3.20 o
  -3  14   7        0.01       -0.63      1.89 o
  -2  14   7       12.27        9.08      2.14 o
  -1  14   7        0.90       -0.80      2.42 o
   0  14   7      171.54      181.45      5.07 o
   1  14   7        4.13        6.03      2.05 o
   2  14   7        2.15        0.47      1.89 o
   3  14   7       42.70       45.28      3.26 o
   4  14   7        2.56        3.24      2.12 o
   5  14   7        1.10        4.10      2.30 o
   6  14   7       60.32       59.88      4.22 o
   7  14   7        3.09        8.21      2.66 o
  -8  15   7        0.91        1.39      2.54 o
  -7  15   7        2.01       -1.83      3.33 o
  -6  15   7        0.03        2.54      2.26 o
  -5  15   7        1.22        1.63      1.90 o
  -4  15   7        2.32        0.90      2.29 o
  -3  15   7       10.06       11.01      3.73 o
  -2  15   7       11.71       13.36      2.31 o
  -1  15   7        2.74        2.69      2.16 o
   0  15   7       23.94       30.03      2.62 o
   1  15   7        7.91        5.41      2.13 o
   2  15   7       29.19       32.36      2.76 o
   3  15   7        7.08        7.78      2.29 o
   4  15   7        8.65        9.50      2.34 o
   5  15   7        3.00        2.28      2.27 o
   6  15   7       84.97       89.56      4.66 o
  -7  16   7        1.51        2.01      3.28 o
  -6  16   7        0.01        2.62      1.96 o
  -5  16   7        3.62        4.07      1.95 o
  -4  16   7        0.84        1.43      2.14 o
  -3  16   7        0.13       -0.45      1.89 o
  -2  16   7       11.06       15.50      2.37 o
  -1  16   7        0.77       -0.50      2.09 o
   0  16   7       15.95       21.26      2.54 o
   1  16   7        3.84       10.30      2.29 o
   2  16   7        9.03        7.80      2.28 o
   3  16   7       12.88       11.97      2.46 o
   4  16   7        0.64       -0.03      2.71 o
   5  16   7       27.38       26.06      3.42 o
  -5  17   7       17.91       26.65      3.06 o
  -4  17   7       19.08       21.61      2.95 o
  -3  17   7        1.89        4.00      2.11 o
  -2  17   7       12.47       10.63      2.33 o
  -1  17   7        9.57        9.97      2.06 o
   0  17   7        4.47        2.99      2.12 o
   1  17   7        6.13       12.92      2.39 o
   2  17   7       46.92       51.40      3.38 o
   3  17   7        7.21        7.99      2.41 o
  -3  18   7       39.55       45.56      6.29 o
  -2  18   7       17.98       22.48      2.67 o
  -1  18   7        0.04        0.62      2.13 o
   0  18   7        4.10        3.23      2.29 o
   1  18   7       47.52       48.88      4.23 o
 -13   0   8        0.34       -1.33      5.13 o
 -12   0   8       22.89       24.11      9.04 o
 -11   0   8        1.84       -3.16      3.16 o
 -10   0   8       28.83       18.84      6.26 o
  -9   0   8      122.45       96.01     10.16 o
  -8   0   8       42.40       34.49      4.19 o
  -7   0   8       11.45        9.17      3.58 o
  -6   0   8        0.07       -2.47      2.47 o
  -5   0   8       33.59       38.42      4.19 o
  -4   0   8        9.71       16.10      2.74 o
  -3   0   8      323.02      339.23      9.64 o
  -2   0   8      408.44      362.06     13.94 o
  -1   0   8      268.89      245.14      8.05 o
   0   0   8       76.29       63.41      8.74 o
   1   0   8        0.04       -1.15      2.39 o
   2   0   8      406.71      319.67      9.11 o
   3   0   8        4.99       -1.51      2.45 o
   4   0   8       51.86       56.19      6.06 o
   5   0   8      124.94      117.61      6.34 o
   6   0   8        8.33        3.12      3.25 o
   7   0   8       58.98       56.97      5.05 o
   8   0   8       10.85       11.38      5.89 o
   9   0   8        8.14       18.50      4.51 o
  10   0   8        5.33        2.18      4.08 o
  11   0   8        8.08       16.51      4.96 o
 -13   1   8       18.93       21.73      3.61 o
 -12   1   8       18.09       20.86      3.37 o
 -11   1   8        0.04       -2.69      2.69 o
 -10   1   8        0.49       -0.11      2.37 o
  -9   1   8        0.08       -0.82      2.20 o
  -8   1   8       18.12       18.00      2.65 o
  -7   1   8       11.03       11.89      2.54 o
  -6   1   8        0.78       -0.73      2.13 o
  -5   1   8      394.45      367.17      6.42 o
  -4   1   8      409.27      400.07      6.09 o
  -3   1   8      372.71      352.01      6.97 o
  -2   1   8      749.61      724.05      9.39 o
  -1   1   8       65.21       63.46      2.86 o
   0   1   8       10.31        2.63      1.67 o
   1   1   8      357.30      310.83      6.38 o
   2   1   8       76.31       71.67      3.34 o
   3   1   8       31.64       22.19      2.39 o
   4   1   8      317.59      293.32      6.44 o
   5   1   8       99.35       96.08      3.99 o
   6   1   8        2.52        0.84      2.17 o
   7   1   8       74.81       71.29      4.39 o
   8   1   8       75.10       76.12      4.27 o
   9   1   8        3.33        6.38      2.88 o
  10   1   8        0.75        1.39      2.84 o
  11   1   8       58.78       64.81      4.60 o
 -13   2   8        2.74        0.40      4.10 o
 -12   2   8        2.98        5.21      2.92 o
 -11   2   8        0.34        1.51      2.65 o
 -10   2   8        0.08        0.38      2.54 o
  -9   2   8       13.13        8.21      3.01 o
  -8   2   8       15.37       13.10      2.45 o
  -7   2   8        8.00        3.89      2.14 o
  -6   2   8        0.31       -0.16      1.92 o
  -5   2   8       49.82       53.85      2.81 o
  -4   2   8        5.05        6.65      1.72 o
  -3   2   8      115.14      108.37      3.29 o
  -2   2   8      152.70      150.31      5.36 o
  -1   2   8      156.64      132.85      3.83 o
   0   2   8       34.99       28.83      2.22 o
   1   2   8        8.42       10.67      1.81 o
   2   2   8      250.84      205.52      4.60 o
   3   2   8       17.68       20.93      2.39 o
   4   2   8        1.96        4.73      2.14 o
   5   2   8      101.39       91.96      4.00 o
   6   2   8       31.34       29.80      2.97 o
   7   2   8        6.44        9.17      2.67 o
   8   2   8        0.01       -0.96      2.42 o
   9   2   8       26.55       24.11      3.32 o
  10   2   8        0.98       -0.38      2.77 o
  11   2   8        1.62        4.19      3.60 o
 -13   3   8       18.07       16.58      4.09 o
 -12   3   8       55.15       79.02      6.63 o
 -11   3   8        6.32       10.49      2.85 o
 -10   3   8        1.96        2.42      2.44 o
  -9   3   8        9.31        6.70      4.06 o
  -8   3   8       11.96       11.80      2.45 o
  -7   3   8        2.09        0.05      1.98 o
  -6   3   8       56.12       70.74      3.16 o
  -5   3   8      452.94      420.64      6.36 o
  -4   3   8      439.32      436.61      6.52 o
  -3   3   8      533.01      498.73      6.81 o
  -2   3   8      643.73      604.47      8.35 o
  -1   3   8       13.39        4.22      1.76 o
   0   3   8        2.26       -1.55      1.55 o
   1   3   8      141.87      104.40      3.43 o
   2   3   8       41.24       39.46      2.37 o
   3   3   8      117.90      105.87      3.58 o
   4   3   8      219.76      193.81      5.33 o
   5   3   8      154.28      136.80      4.80 o
   6   3   8        0.05        0.99      2.18 o
   7   3   8       82.75       83.03      4.26 o
   8   3   8       23.98       16.33      2.94 o
   9   3   8        6.34        3.54      2.77 o
  10   3   8        0.01       -3.19      3.19 o
  11   3   8       62.94       61.80      8.70 o
 -13   4   8        3.75        3.93      5.79 o
 -12   4   8        2.73        2.07      3.33 o
 -11   4   8       46.65       55.50      4.66 o
 -10   4   8       91.72       91.08      5.13 o
  -9   4   8       54.89       41.74      3.32 o
  -8   4   8       32.65       32.14      2.96 o
  -7   4   8       93.03       99.75      4.07 o
  -6   4   8       34.19       39.28      2.40 o
  -5   4   8       49.02       51.73      2.55 o
  -4   4   8      189.47      190.72      3.88 o
  -3   4   8       16.69       24.06      2.19 o
  -2   4   8       28.86       32.35      2.07 o
  -1   4   8        0.14        0.70      1.56 o
   0   4   8       36.62       34.03      2.28 o
   1   4   8        0.07        0.68      1.53 o
   2   4   8       12.08       11.39      1.84 o
   3   4   8       41.76       35.55      2.38 o
   4   4   8        0.00       -1.78      1.78 o
   5   4   8        0.04        1.42      2.02 o
   6   4   8        7.10        2.17      2.72 o
   7   4   8       48.87       54.51      3.60 o
   8   4   8        5.90        8.28      3.10 o
   9   4   8        7.09        5.28      3.21 o
  10   4   8        0.16       -3.29      3.90 o
  11   4   8        3.10        5.38      4.47 o
 -13   5   8        3.93        7.54      4.91 o
 -12   5   8        0.12       -0.79      4.05 o
 -11   5   8       39.82       49.20      8.54 o
 -10   5   8        0.46       -3.07      3.07 o
  -9   5   8        0.34       -1.68      2.61 o
  -8   5   8       62.30       58.24      4.48 o
  -7   5   8        0.03        1.71      1.86 o
  -6   5   8        4.55        7.33      1.81 o
  -5   5   8      117.48      116.15      3.83 o
  -4   5   8       40.47       37.83      2.12 o
  -3   5   8       22.65       25.99      1.85 o
  -2   5   8      146.67      142.38      3.35 o
  -1   5   8       24.65       25.41      2.13 o
   0   5   8      236.43      225.03      4.77 o
   1   5   8       30.80       24.04      2.12 o
   2   5   8       18.83       12.88      1.94 o
   3   5   8        1.47       -1.15      1.55 o
   4   5   8        0.52        2.02      1.86 o
   5   5   8       10.12        8.47      3.34 o
   6   5   8       14.63       16.99      2.66 o
   7   5   8       46.19       55.49      6.63 o
   8   5   8        8.75       10.27      3.15 o
   9   5   8        6.37        9.90      4.31 o
  10   5   8        2.18        1.77      4.18 o
 -12   6   8        4.18        9.84      4.64 o
 -11   6   8      141.51      154.98      8.44 o
 -10   6   8        7.34        1.78      3.83 o
  -9   6   8      327.51      327.73     10.87 o
  -8   6   8       91.23       85.07      5.97 o
  -7   6   8        4.57        2.94      1.89 o
  -6   6   8      226.15      246.12      5.42 o
  -5   6   8      208.49      218.14      5.00 o
  -4   6   8       95.88      106.43      3.42 o
  -3   6   8      852.58      844.92      9.23 o
  -2   6   8      120.25      106.24      3.01 o
  -1   6   8        1.13       -1.43      1.43 o
   0   6   8      176.17      167.79      4.56 o
   1   6   8      537.20      494.37      7.35 o
   2   6   8        0.50       -1.10      1.57 o
   3   6   8       12.49       12.20      1.93 o
   4   6   8      282.62      267.42      6.14 o
   5   6   8       20.83       26.43      2.67 o
   6   6   8       13.71       21.62      3.13 o
   7   6   8        0.33       -0.38      3.44 o
   8   6   8      109.36      134.55      7.63 o
   9   6   8       11.66       13.68      4.52 o
  10   6   8        0.09       -3.14      3.98 o
 -12   7   8        0.08       -1.19      5.33 o
 -11   7   8        0.84       -0.90      3.93 o
 -10   7   8       39.40       32.86      4.98 o
  -9   7   8        2.26        1.56      3.50 o
  -8   7   8        0.06       -2.21      3.10 o
  -7   7   8        2.32       -1.95      2.36 o
  -6   7   8       47.79       64.62      4.13 o
  -5   7   8       20.12       21.68      2.52 o
  -4   7   8       84.05       80.84      3.21 o
  -3   7   8       59.51       52.16      2.44 o
  -2   7   8       32.58       35.06      2.57 o
  -1   7   8        1.20        0.05      1.45 o
   0   7   8       40.77       42.48      2.22 o
   1   7   8        3.11        3.04      2.20 o
   2   7   8       92.02       75.47      4.00 o
   3   7   8        3.67        7.59      2.44 o
   4   7   8       84.25       84.82      4.95 o
   5   7   8       20.00       16.20      2.89 o
   6   7   8       69.77       57.31      5.19 o
   7   7   8       27.75       25.92      4.42 o
   8   7   8       17.00       24.56      6.22 o
   9   7   8        1.86        0.56      5.03 o
  10   7   8       14.65       19.96      6.39 o
 -12   8   8        2.46        4.18      7.25 o
 -11   8   8       33.20       32.99      5.34 o
 -10   8   8       28.13       29.67      6.06 o
  -9   8   8        2.64        6.83      7.32 o
  -8   8   8        5.23        4.86      2.67 o
  -7   8   8       19.04       15.20      5.28 o
  -6   8   8        0.02        0.15      2.22 o
  -5   8   8       11.80       12.83      2.69 o
  -4   8   8       16.48       15.29      2.33 o
  -3   8   8       72.98       71.92      3.38 o
  -2   8   8       37.47       42.67      2.54 o
  -1   8   8        0.38       -1.61      1.61 o
   0   8   8        0.39       -0.29      1.82 o
   1   8   8        9.63        9.26      2.05 o
   2   8   8       47.87       44.09      2.90 o
   3   8   8        0.07        3.53      2.09 o
   4   8   8        0.12        1.52      2.29 o
   5   8   8      108.13      112.88      5.10 o
   6   8   8        0.03       -0.43      3.04 o
   7   8   8        4.48        2.42      3.53 o
   8   8   8        0.06        2.52      4.47 o
   9   8   8       14.59       10.38      4.67 o
  10   8   8        0.12       -0.48      4.13 o
 -11   9   8        0.82        0.75      3.77 o
 -10   9   8        0.19       -3.10      3.10 o
  -9   9   8       13.68       16.09      3.95 o
  -8   9   8       15.28       15.42      3.13 o
  -7   9   8       26.94       29.52      3.33 o
  -6   9   8       29.72       31.15      4.30 o
  -5   9   8       48.18       48.86      3.64 o
  -4   9   8       17.85       15.40      2.36 o
  -3   9   8       68.68       74.17      4.25 o
  -2   9   8       37.96       44.11      4.29 o
  -1   9   8       88.28       94.15      3.43 o
   0   9   8       14.45       12.97      2.16 o
   1   9   8       18.19       21.22      2.77 o
   2   9   8        9.20       10.53      2.23 o
   3   9   8       63.17       69.07      3.47 o
   4   9   8       16.16       18.46      2.57 o
   5   9   8       87.39       88.18      4.13 o
   6   9   8        5.85       10.65      2.65 o
   7   9   8       34.13       39.18      4.47 o
   8   9   8        1.04        0.01      3.10 o
   9   9   8        9.10       10.09      3.73 o
 -11  10   8        7.54       10.87      4.23 o
 -10  10   8        1.65        4.19      3.76 o
  -9  10   8       56.14       59.09      5.34 o
  -8  10   8        0.65        1.25      2.75 o
  -7  10   8        0.00       -1.16      2.96 o
  -6  10   8        5.95        8.90      2.60 o
  -5  10   8        8.40        7.66      2.11 o
  -4  10   8        2.30        2.43      1.96 o
  -3  10   8       22.79       18.68      2.37 o
  -2  10   8        0.36       -1.10      1.63 o
  -1  10   8       12.14       16.24      2.25 o
   0  10   8        0.00       -0.69      1.79 o
   1  10   8       16.43       14.30      2.26 o
   2  10   8       12.37       11.63      2.57 o
   3  10   8        0.02        2.76      2.02 o
   4  10   8        1.87       -0.57      2.06 o
   5  10   8        0.93       -1.40      2.16 o
   6  10   8       25.55       29.83      3.16 o
   7  10   8       39.99       51.07      4.42 o
   8  10   8        0.00       -1.64      2.90 o
   9  10   8        8.78        8.35      3.60 o
 -10  11   8       23.28       18.08      6.22 o
  -9  11   8       38.19       32.77      4.67 o
  -8  11   8        0.07        0.20      2.52 o
  -7  11   8        1.49        0.58      2.31 o
  -6  11   8        6.68        4.82      2.53 o
  -5  11   8        3.17        4.51      2.01 o
  -4  11   8       15.04       18.89      2.43 o
  -3  11   8       20.61       23.63      2.53 o
  -2  11   8       14.62       17.53      2.17 o
  -1  11   8        1.91        1.24      2.05 o
   0  11   8       27.09       32.09      2.72 o
   1  11   8       66.66       77.70      3.61 o
   2  11   8       37.57       39.37      2.95 o
   3  11   8        2.33        2.12      2.07 o
   4  11   8       10.68        9.07      2.41 o
   5  11   8       59.84       67.57      3.87 o
   6  11   8        3.65        4.39      2.86 o
   7  11   8       51.72       51.20      4.54 o
   8  11   8       11.28       10.11      5.41 o
  -9  12   8        4.04        1.19      2.78 o
  -8  12   8        4.00        2.03      3.33 o
  -7  12   8        6.37        1.62      2.51 o
  -6  12   8        1.61        1.34      2.33 o
  -5  12   8        0.35       -0.04      1.91 o
  -4  12   8        2.87       -1.25      2.28 o
  -3  12   8       66.33       70.70      3.58 o
  -2  12   8       10.11        9.02      2.07 o
  -1  12   8       10.35        9.96      2.02 o
   0  12   8        1.47        6.05      2.13 o
   1  12   8        4.80        7.87      2.80 o
   2  12   8       18.19       21.44      3.41 o
   3  12   8        0.50       -0.47      2.09 o
   4  12   8       41.11       46.94      3.37 o
   5  12   8       31.29       35.63      3.25 o
   6  12   8        0.92       -0.23      2.46 o
   7  12   8       31.78       32.56      5.30 o
  -9  13   8        5.54        3.98      2.94 o
  -8  13   8        7.44        4.16      2.70 o
  -7  13   8       41.93       40.65      4.67 o
  -6  13   8        0.14       -2.07      2.07 o
  -5  13   8        5.79        8.45      2.21 o
  -4  13   8        0.57        0.56      2.38 o
  -3  13   8       80.49       88.38      3.99 o
  -2  13   8       10.19        8.85      2.10 o
  -1  13   8        5.98        4.90      2.00 o
   0  13   8        2.77        5.17      2.16 o
   1  13   8        1.46        0.92      2.09 o
   2  13   8        0.37       -1.89      1.89 o
   3  13   8       11.44        9.39      2.36 o
   4  13   8        0.14       -1.89      2.13 o
   5  13   8       24.32       21.60      2.96 o
   6  13   8        8.25        3.70      2.73 o
   7  13   8        1.99       -3.97      3.97 o
  -8  14   8        4.01        9.72      3.04 o
  -7  14   8        3.18        3.21      2.71 o
  -6  14   8        7.60       10.48      2.49 o
  -5  14   8       18.10       21.65      2.73 o
  -4  14   8        4.45        2.49      2.63 o
  -3  14   8       21.09       28.97      3.66 o
  -2  14   8       34.29       36.18      2.74 o
  -1  14   8       26.02       31.36      2.94 o
   0  14   8        0.05       -0.13      2.00 o
   1  14   8       27.61       34.56      3.03 o
   2  14   8       53.10       56.71      3.49 o
   3  14   8        3.31        5.91      2.38 o
   4  14   8        9.11        9.71      2.92 o
   5  14   8       91.84       96.52      4.58 o
   6  14   8        3.32        6.69      2.98 o
  -6  15   8       13.19       14.14      2.71 o
  -5  15   8        0.04        3.31      2.53 o
  -4  15   8        0.08       -1.79      2.27 o
  -3  15   8        0.94        3.39      2.27 o
  -2  15   8        0.09       -1.78      1.78 o
  -1  15   8       11.35       16.37      2.60 o
   0  15   8        1.68        1.78      2.09 o
   1  15   8        3.62        6.26      2.35 o
   2  15   8        1.58        2.85      2.20 o
   3  15   8        0.14       -0.76      2.42 o
   4  15   8        4.90        4.23      2.46 o
  -5  16   8       24.51       26.65      3.37 o
  -4  16   8        2.26        0.08      2.39 o
  -3  16   8        2.65        2.67      2.44 o
  -2  16   8       10.50       14.38      2.39 o
  -1  16   8        7.87        6.78      2.42 o
   0  16   8        6.56        7.05      2.41 o
   1  16   8        0.13        1.71      2.53 o
   2  16   8       14.63       17.40      2.73 o
   3  16   8        0.01        0.81      2.48 o
 -12   1   9       30.15       40.86      4.07 o
 -11   1   9       58.96       73.84      4.57 o
 -10   1   9        6.56        3.40      2.89 o
  -9   1   9       50.05       51.53      3.79 o
  -8   1   9       83.98       82.76      4.25 o
  -7   1   9        0.13       -2.09      2.09 o
  -6   1   9        0.11       -1.70      1.70 o
  -5   1   9       97.57       95.88      3.70 o
  -4   1   9      319.43      294.05      6.70 o
  -3   1   9       85.06       76.31      3.80 o
  -2   1   9      145.99      123.60      4.58 o
  -1   1   9       23.37       24.90      2.64 o
   0   1   9        3.98        6.12      2.19 o
   1   1   9      144.80      119.93      4.40 o
   2   1   9       16.86        9.94      2.31 o
   3   1   9      111.44      106.12      4.31 o
   4   1   9       82.51       74.97      4.34 o
   5   1   9        4.24        2.09      3.57 o
   6   1   9      114.37      129.45      5.13 o
   7   1   9        8.88       12.26      2.93 o
   8   1   9       11.05       10.62      3.08 o
   9   1   9       19.73       21.54      4.26 o
  10   1   9       18.31       17.08      3.82 o
 -12   2   9       69.54       75.63      5.50 o
 -11   2   9        4.43        6.83      3.02 o
 -10   2   9        3.90        1.72      2.64 o
  -9   2   9       26.66       36.40      5.84 o
  -8   2   9       27.55       19.56      2.89 o
  -7   2   9        6.05       10.45      2.25 o
  -6   2   9       15.83       11.34      2.10 o
  -5   2   9        2.65        4.49      2.09 o
  -4   2   9        1.68        4.70      2.23 o
  -3   2   9      111.13      104.59      4.25 o
  -2   2   9        5.35       -0.65      2.04 o
  -1   2   9       10.82        4.35      2.25 o
   0   2   9      162.07      157.43      4.92 o
   1   2   9       14.09       20.48      2.61 o
   2   2   9      307.23      235.50      5.85 o
   3   2   9      130.41      112.01      4.48 o
   4   2   9        6.62        6.56      2.34 o
   5   2   9        4.69        0.08      2.22 o
   6   2   9       25.06       29.71      3.23 o
   7   2   9      106.56      120.03      5.09 o
   8   2   9       31.89       46.65      5.61 o
   9   2   9        3.20       -1.46      5.09 o
  10   2   9       45.86       39.36      4.79 o
 -12   3   9        0.66        3.71      3.57 o
 -11   3   9       46.19       44.72      4.66 o
 -10   3   9        6.39       11.08      3.44 o
  -9   3   9       10.25        8.82      2.68 o
  -8   3   9       11.70        9.37      2.68 o
  -7   3   9      109.09      110.93      5.03 o
  -6   3   9        2.85        2.52      1.86 o
  -5   3   9       19.49       24.76      2.46 o
  -4   3   9      146.16      142.82      4.94 o
  -3   3   9        1.10        0.09      2.01 o
  -2   3   9       21.14       22.20      2.66 o
  -1   3   9      171.92      156.35      6.47 o
   0   3   9        1.06        0.15      2.02 o
   1   3   9       60.76       58.66      4.35 o
   2   3   9       56.99       52.64      3.19 o
   3   3   9       11.67       10.99      2.40 o
   4   3   9       52.41       49.69      3.38 o
   5   3   9        0.82        2.10      2.34 o
   6   3   9        3.73        5.14      2.55 o
   7   3   9        5.27        5.25      2.73 o
   8   3   9        5.64       14.46      3.67 o
   9   3   9        0.50       -1.05      3.32 o
  10   3   9        0.07        7.95      6.36 o
 -12   4   9        6.40        7.13      4.66 o
 -11   4   9       13.31       17.59      4.85 o
 -10   4   9       13.30       13.74      3.64 o
  -9   4   9        0.61       -1.22      3.75 o
  -8   4   9        0.23        2.65      2.15 o
  -7   4   9       23.90       21.50      2.67 o
  -6   4   9        0.00        1.86      1.82 o
  -5   4   9        0.82       -1.63      1.92 o
  -4   4   9       16.27       22.63      2.73 o
  -3   4   9        0.68        0.71      2.11 o
  -2   4   9       19.75       16.70      2.46 o
  -1   4   9        0.76        0.81      1.85 o
   0   4   9        2.98        4.79      2.05 o
   1   4   9        2.01       -1.90      1.90 o
   2   4   9      132.89      116.81      4.45 o
   3   4   9       29.00       26.09      2.86 o
   4   4   9        6.09        3.82      2.28 o
   5   4   9        6.38        7.95      2.43 o
   6   4   9        0.20       -0.84      2.36 o
   7   4   9        5.01        2.41      3.02 o
   8   4   9        3.33        0.43      5.07 o
   9   4   9        3.41       -4.05      4.05 o
 -12   5   9      109.57      140.56     14.54 o
 -11   5   9        1.18        2.25      4.47 o
 -10   5   9        0.75        0.68      3.94 o
  -9   5   9        4.20        9.79      4.00 o
  -8   5   9        6.69        4.21      2.46 o
  -7   5   9       10.97       10.33      3.26 o
  -6   5   9       12.60       11.75      3.06 o
  -5   5   9       17.65       16.50      2.31 o
  -4   5   9      196.32      192.10      5.54 o
  -3   5   9      114.88      109.98      8.08 o
  -2   5   9       16.90       11.90      2.01 o
  -1   5   9       20.82       15.93      3.57 o
   0   5   9        1.63       -0.19      2.30 o
   1   5   9        7.34        6.79      2.22 o
   2   5   9        3.35        0.07      2.00 o
   3   5   9       57.87       53.68      3.38 o
   4   5   9       39.93       46.34      3.31 o
   5   5   9        0.07       -0.12      2.57 o
   6   5   9       29.68       30.61      3.71 o
   7   5   9       10.97        8.44      3.91 o
   8   5   9        4.73        3.31      4.10 o
   9   5   9        2.33       -0.73      4.13 o
 -11   6   9        0.22        2.54      4.17 o
 -10   6   9        5.49       12.46      4.54 o
  -9   6   9       14.56       15.43      4.38 o
  -8   6   9        1.75       -1.39      8.01 o
  -7   6   9       23.89       23.76      4.49 o
  -6   6   9       20.72       15.76      4.87 o
  -5   6   9       55.01       57.03      3.56 o
  -4   6   9       72.76       81.05      5.99 o
  -3   6   9      150.00      142.68      4.38 o
  -2   6   9       89.88       88.74      4.29 o
  -1   6   9        2.18        0.04      1.54 o
   0   6   9       75.87       75.08      3.19 o
   1   6   9        0.06        0.24      1.70 o
   2   6   9       10.35       16.22      2.79 o
   3   6   9       39.50       43.45      4.63 o
   4   6   9        0.04        2.72      3.19 o
   5   6   9        0.85       -3.10      3.10 o
   6   6   9        2.15        2.96      3.61 o
   7   6   9       14.13       13.54      4.38 o
   8   6   9        2.65        7.23      4.31 o
   9   6   9        0.01       -4.07      4.07 o
 -11   7   9       21.57       21.40      5.76 o
 -10   7   9        0.47        5.48      4.04 o
  -9   7   9       18.91       10.88      4.28 o
  -8   7   9        1.08        1.45      3.54 o
  -7   7   9        5.25        7.01      3.58 o
  -6   7   9       14.68       12.90      3.20 o
  -5   7   9       39.61       30.79      3.57 o
  -4   7   9      215.49      241.02      7.30 o
  -3   7   9       46.13       42.77      3.26 o
  -2   7   9        4.13        2.96      2.12 o
  -1   7   9       11.67       10.17      2.33 o
   0   7   9        0.30        1.38      2.01 o
   1   7   9        8.50        3.72      2.17 o
   2   7   9       70.07       76.37      5.61 o
   3   7   9       17.45       16.50      3.65 o
   4   7   9        1.53        0.31      3.16 o
   5   7   9        0.68       -0.82      3.15 o
   6   7   9       20.01       21.41      5.17 o
   7   7   9       18.35       12.03      8.14 o
   8   7   9        4.19       -1.05      4.00 o
 -10   8   9        1.35       -0.62      4.07 o
  -9   8   9        3.12        1.03      5.07 o
  -8   8   9        3.32        3.50      3.64 o
  -7   8   9        3.15        0.60      3.39 o
  -6   8   9        8.85        9.90      3.03 o
  -5   8   9        5.60        9.17      2.49 o
  -4   8   9        4.34        6.49      2.37 o
  -3   8   9       46.21       51.34      3.34 o
  -2   8   9        2.44        0.83      1.75 o
  -1   8   9        1.04        0.16      3.21 o
   0   8   9       14.09       11.65      2.37 o
   1   8   9       20.76       29.04      3.33 o
   2   8   9       55.88       57.35      3.42 o
   3   8   9       20.64       15.64      3.47 o
   4   8   9       16.21       18.80      3.89 o
   5   8   9        4.38       10.53      5.33 o
   6   8   9        2.60        0.50      3.59 o
   7   8   9       34.99       43.73      5.42 o
   8   8   9        1.90        0.86      4.04 o
 -10   9   9       14.56       16.96      4.80 o
  -9   9   9        1.50        2.08      3.77 o
  -8   9   9        0.01       -1.46      3.35 o
  -7   9   9        0.32       -3.25      3.25 o
  -6   9   9       15.13       12.38      3.11 o
  -5   9   9        0.01       -1.62      2.04 o
  -4   9   9       13.64       15.70      3.94 o
  -3   9   9        7.10        7.87      2.38 o
  -2   9   9       57.10       59.80      3.08 o
  -1   9   9        1.75        1.78      2.11 o
   0   9   9        4.58        0.19      3.00 o
   1   9   9        0.96        0.77      2.06 o
   2   9   9        4.03        7.82      2.57 o
   3   9   9        1.12        0.73      2.11 o
   4   9   9       28.26       38.19      3.98 o
   5   9   9        0.32        0.95      2.92 o
   6   9   9        6.85        4.63      3.34 o
   7   9   9        3.93        0.78      3.30 o
   8   9   9        0.09        1.41      5.46 o
  -9  10   9        2.50        7.51      3.87 o
  -8  10   9       37.33       36.46      5.36 o
  -7  10   9       40.64       47.29      5.17 o
  -6  10   9       10.07       13.09      2.69 o
  -5  10   9      100.80      109.04      4.58 o
  -4  10   9       34.71       34.80      3.17 o
  -3  10   9       53.42       45.95      3.38 o
  -2  10   9      111.66      121.62      4.62 o
  -1  10   9        2.93       -0.57      2.13 o
   0  10   9        3.86        3.97      2.28 o
   1  10   9        1.00        0.04      2.14 o
   2  10   9       17.08       10.54      2.52 o
   3  10   9        0.05       -1.84      2.12 o
   4  10   9       14.49       13.35      3.28 o
   5  10   9        4.83        5.08      3.05 o
   6  10   9        1.55        2.69      3.04 o
   7  10   9        8.22        7.79      3.61 o
  -9  11   9        4.45        6.95      3.91 o
  -8  11   9       27.01       21.07      4.42 o
  -7  11   9       12.40       12.49      3.87 o
  -6  11   9        1.48        2.80      3.13 o
  -5  11   9       23.41       31.69      3.83 o
  -4  11   9       31.26       30.40      3.63 o
  -3  11   9      113.04      118.54      4.86 o
  -2  11   9       33.60       41.29      2.93 o
  -1  11   9        3.02        1.86      2.27 o
   0  11   9       37.15       36.22      3.11 o
   1  11   9       51.23       55.49      3.60 o
   2  11   9       48.89       50.43      3.56 o
   3  11   9       30.66       31.83      3.14 o
   4  11   9       53.41       59.91      3.92 o
   5  11   9        4.25        1.93      2.98 o
   6  11   9       13.51       17.51      3.70 o
  -8  12   9        1.50        2.43      3.46 o
  -7  12   9       33.90       41.22      4.12 o
  -6  12   9        0.52        5.96      2.52 o
  -5  12   9       31.23       40.26      3.91 o
  -4  12   9       86.49      100.18      5.20 o
  -3  12   9       10.35        7.72      2.56 o
  -2  12   9       34.75       34.34      2.89 o
  -1  12   9        1.88        2.27      2.38 o
   0  12   9       25.16       34.28      3.14 o
   1  12   9        0.07       -1.37      2.16 o
   2  12   9        0.77       -0.59      2.36 o
   3  12   9       10.85       12.75      2.74 o
   4  12   9        5.75        5.40      3.23 o
   5  12   9       12.39       12.06      3.52 o
  -7  13   9        3.64        1.88      2.52 o
  -6  13   9        6.16        6.51      2.67 o
  -5  13   9        0.95        4.30      3.01 o
  -4  13   9       17.45       19.51      6.61 o
  -3  13   9       30.70       33.87      3.26 o
  -2  13   9       69.78       88.45      4.09 o
  -1  13   9        0.06       -1.68      2.31 o
   0  13   9       12.13       18.06      2.79 o
   1  13   9       16.95       14.47      2.78 o
   2  13   9       25.51       22.22      3.07 o
   3  13   9       34.36       37.01      4.57 o
   4  13   9       18.13       23.74      3.18 o
  -5  14   9        3.50        5.65      3.24 o
  -4  14   9        2.02       -1.50      2.63 o
  -3  14   9        5.26        3.89      3.45 o
  -2  14   9        1.47       -0.04      2.55 o
  -1  14   9        0.28        1.06      2.39 o
   0  14   9       16.95       20.62      4.96 o
   1  14   9        0.07        2.54      2.42 o
   2  14   9        0.97        1.59      2.46 o
   3  14   9       20.44       25.84      3.18 o
  -3  15   9        6.39        3.88      2.48 o
  -2  15   9       20.68       21.34      4.83 o
  -1  15   9        3.49        2.72      2.74 o
   0  15   9       10.23        6.08      2.64 o
   1  15   9        0.29        2.75      2.64 o
 -11   0  10       38.91       38.25      5.83 o
 -10   0  10        2.33        2.10      6.49 o
  -9   0  10        4.99        3.35      5.73 o
  -8   0  10        3.60        0.40      3.19 o
  -7   0  10       44.70       44.61      4.33 o
  -6   0  10      134.54      139.35      6.32 o
  -5   0  10        1.30        8.24      3.98 o
  -4   0  10       47.77       50.87      5.00 o
  -3   0  10       89.99       73.41      6.79 o
  -2   0  10        1.66       -0.64      3.30 o
  -1   0  10       16.49       18.20      3.89 o
   0   0  10      150.13      137.15      7.81 o
   1   0  10       22.55       15.85      3.93 o
   2   0  10      118.96       92.34      6.16 o
   3   0  10       41.85       33.87      4.66 o
   4   0  10        3.04        8.34      3.93 o
   5   0  10       35.62       38.03      5.08 o
   6   0  10       42.41       30.08      5.08 o
   7   0  10        7.72        7.28      4.38 o
   8   0  10       16.75       12.20      8.48 o
 -11   1  10       14.40       16.40      3.66 o
 -10   1  10        3.97        0.71      2.98 o
  -9   1  10        0.02       -0.57      2.75 o
  -8   1  10        0.06       -0.78      2.07 o
  -7   1  10       10.22       19.08      2.79 o
  -6   1  10        2.26        1.30      2.32 o
  -5   1  10        0.01       -2.30      2.30 o
  -4   1  10        6.19        2.33      2.49 o
  -3   1  10       13.86       12.01      2.70 o
  -2   1  10       21.63       27.37      3.02 o
  -1   1  10        1.47        2.95      2.31 o
   0   1  10        0.21        1.99      2.21 o
   1   1  10        0.03       -2.05      2.05 o
   2   1  10        0.10        1.25      3.57 o
   3   1  10        0.34        4.24      2.46 o
   4   1  10        7.43       10.86      2.77 o
   5   1  10        0.03       -2.17      3.39 o
   6   1  10       24.11       27.56      3.54 o
   7   1  10        9.18       10.22      3.21 o
   8   1  10        3.22        8.55      3.38 o
 -11   2  10       14.38       21.19      5.40 o
 -10   2  10        5.98        3.66      3.47 o
  -9   2  10       10.34        9.01      2.82 o
  -8   2  10        1.67        3.25      2.46 o
  -7   2  10       60.37       73.12      3.49 o
  -6   2  10       46.01       47.44      3.28 o
  -5   2  10        0.00       -0.86      2.54 o
  -4   2  10       17.58       17.10      3.05 o
  -3   2  10       10.87        7.69      2.66 o
  -2   2  10        0.04       -0.76      2.20 o
  -1   2  10        1.18        0.66      2.19 o
   0   2  10        0.26       -0.45      2.23 o
   1   2  10        2.42        1.24      2.25 o
   2   2  10       27.55       25.40      3.00 o
   3   2  10        0.01        1.35      2.33 o
   4   2  10       14.61       18.47      2.98 o
   5   2  10        4.36        6.13      2.68 o
   6   2  10        5.01        4.95      2.93 o
   7   2  10        6.72        8.20      3.17 o
   8   2  10        2.83        4.91      3.79 o
 -11   3  10       36.98       39.46      4.86 o
 -10   3  10        0.61        0.80      3.43 o
  -9   3  10        1.51        1.82      4.03 o
  -8   3  10        6.58        3.62      2.57 o
  -7   3  10        3.54        2.06      2.17 o
  -6   3  10       22.44       28.05      2.96 o
  -5   3  10        6.42        4.76      2.62 o
  -4   3  10       55.84       62.20      3.85 o
  -3   3  10       32.94       33.57      3.28 o
  -2   3  10       63.27       78.63      4.06 o
  -1   3  10        3.11        1.67      2.35 o
   0   3  10       65.44       64.65      3.80 o
   1   3  10       24.47       28.63      3.05 o
   2   3  10        9.54        8.66      2.58 o
   3   3  10        7.09        3.24      2.49 o
   4   3  10        6.38        3.65      2.67 o
   5   3  10        0.41        2.70      2.56 o
   6   3  10       78.89       96.49      6.93 o
   7   3  10       93.75      101.24      5.86 o
   8   3  10        3.82        2.54      4.81 o
 -10   4  10       12.81        6.31      4.53 o
  -9   4  10        1.81        3.66      2.88 o
  -8   4  10        2.88        1.71      2.80 o
  -7   4  10        1.36        4.48      2.77 o
  -6   4  10       51.10       49.62      3.35 o
  -5   4  10        0.03       -0.66      2.38 o
  -4   4  10       48.42       48.49      3.60 o
  -3   4  10       20.90       17.27      2.72 o
  -2   4  10       19.09       25.39      2.96 o
  -1   4  10        5.89        4.69      2.46 o
   0   4  10       73.72       67.54      3.77 o
   1   4  10        2.93        0.28      2.31 o
   2   4  10        5.76        6.82      2.60 o
   3   4  10        0.80       -2.14      2.26 o
   4   4  10        1.91        2.95      2.81 o
   5   4  10        0.03        5.26      3.07 o
   6   4  10        0.00        3.20      3.96 o
   7   4  10        1.75        4.03      4.41 o
   8   4  10        0.72       -3.54      3.97 o
 -10   5  10        0.08        1.58      4.21 o
  -9   5  10        4.78        5.43      5.83 o
  -8   5  10        1.30       -1.20      7.02 o
  -7   5  10        3.00        1.39      3.20 o
  -6   5  10        1.47        1.66      2.98 o
  -5   5  10        0.09       -3.13      3.13 o
  -4   5  10       24.14       23.94      4.44 o
  -3   5  10        3.70        8.65      2.57 o
  -2   5  10       39.35       50.09      3.42 o
  -1   5  10        2.01        0.31      1.99 o
   0   5  10        3.15        0.17      2.18 o
   1   5  10        2.53        3.47      2.65 o
   2   5  10       47.84       60.94      4.31 o
   3   5  10        9.58       15.66      4.07 o
   4   5  10        0.44       -2.23      3.36 o
   5   5  10       14.91       23.12      4.56 o
   6   5  10        3.23        3.35      4.00 o
   7   5  10        5.74        5.12      4.39 o
 -10   6  10        4.64       -1.47      4.10 o
  -9   6  10        4.46        1.28      4.09 o
  -8   6  10       30.18       33.63      5.12 o
  -7   6  10       74.56       85.95      5.33 o
  -6   6  10       80.09       85.58      7.61 o
  -5   6  10       12.47       15.44      6.62 o
  -4   6  10        3.60        0.70      3.53 o
  -3   6  10       12.50       13.48      4.07 o
  -2   6  10        1.35       -4.35      8.08 o
  -1   6  10       12.04       12.90      2.99 o
   0   6  10        2.70        5.97      2.89 o
   1   6  10       32.41       29.02      4.49 o
   2   6  10       77.66       66.59      5.59 o
   3   6  10        3.17       14.31      4.11 o
   4   6  10        0.12        1.84      3.44 o
   5   6  10        1.69        6.82      3.91 o
   6   6  10       11.32        7.96      7.42 o
   7   6  10        2.82        5.36      6.29 o
  -9   7  10        0.72       -0.15      3.95 o
  -8   7  10        1.93        2.05      4.01 o
  -7   7  10       56.68       71.10      6.38 o
  -6   7  10       13.62        9.38      3.35 o
  -5   7  10       37.38       42.14      5.29 o
  -4   7  10       18.61       16.33      4.30 o
  -3   7  10        0.23       -3.21      3.21 o
  -2   7  10       56.35       78.67      5.92 o
  -1   7  10        0.18        0.68      2.57 o
   0   7  10        0.10        1.81      2.80 o
   1   7  10        9.90       12.03      3.14 o
   2   7  10        1.40        6.67      3.77 o
   3   7  10        2.59        5.65      3.62 o
   4   7  10       26.37       21.18      4.49 o
   5   7  10       26.92       32.47      5.12 o
   6   7  10       22.16       28.70      5.15 o
   7   7  10        9.63        6.52      5.96 o
  -9   8  10        0.83       -3.81      4.00 o
  -8   8  10        2.03        3.76      4.00 o
  -7   8  10        0.90        5.12      3.31 o
  -6   8  10        2.75        6.56      5.50 o
  -5   8  10        3.84        7.65      4.00 o
  -4   8  10       19.50       19.93      4.47 o
  -3   8  10        3.13        0.11      3.91 o
  -2   8  10        0.97       -0.53      3.39 o
  -1   8  10        6.73        5.96      2.90 o
   0   8  10       39.65       46.61      5.88 o
   1   8  10       22.38       21.79      3.54 o
   2   8  10       47.47       41.91      4.08 o
   3   8  10        0.62       -1.29      2.86 o
   4   8  10        0.44        0.16      3.05 o
   5   8  10        0.14       -2.22      3.66 o
   6   8  10        0.22        0.38      4.77 o
  -8   9  10        0.01        0.18      3.35 o
  -7   9  10       17.72       26.20      4.03 o
  -6   9  10        0.06        0.04      3.04 o
  -5   9  10        0.03       -3.65      3.65 o
  -4   9  10       96.50       97.31      6.99 o
  -3   9  10        5.54        8.22      6.22 o
  -2   9  10       24.59       34.18      5.83 o
  -1   9  10        3.70        2.14      2.99 o
   0   9  10       18.65       13.98      3.30 o
   1   9  10        1.03        0.60      2.81 o
   2   9  10       25.53       24.68      4.19 o
   3   9  10       10.48       15.74      3.53 o
   4   9  10        9.42        6.06      3.35 o
   5   9  10        1.64       -3.14      3.14 o
   6   9  10        0.08       -3.61      3.72 o
  -7  10  10        6.63        5.68      4.48 o
  -6  10  10       51.25       55.36      5.42 o
  -5  10  10       36.36       36.48      5.22 o
  -4  10  10       36.79       34.83      5.12 o
  -3  10  10        1.12       -1.96      4.87 o
  -2  10  10      144.73      184.36      8.74 o
  -1  10  10        1.38       -2.47      2.47 o
   0  10  10        0.05       -3.09      3.09 o
   1  10  10       53.57       60.77     10.00 o
   2  10  10        0.76       -0.56      2.92 o
   3  10  10       10.22       10.26      3.32 o
   4  10  10       14.76       12.78      3.64 o
   5  10  10        2.00       -3.11      3.11 o
  -7  11  10        3.64        5.37      4.54 o
  -6  11  10       27.38       26.66      4.94 o
  -5  11  10       17.54       17.42      4.54 o
  -4  11  10       25.87       26.74      7.22 o
  -3  11  10       25.56       20.29      4.58 o
  -2  11  10        4.40        8.48      3.69 o
  -1  11  10        5.73       11.56      3.24 o
   0  11  10        8.36        4.75      3.33 o
   1  11  10        5.08        7.65      3.15 o
   2  11  10       13.08       14.68      3.76 o
   3  11  10       21.43       20.77      4.68 o
   4  11  10        3.12        3.43      3.37 o
  -5  12  10       28.47       35.70      5.15 o
  -4  12  10       15.68       19.79      4.64 o
  -3  12  10       14.62       14.88      4.51 o
  -2  12  10       12.58       12.31      4.07 o
  -1  12  10       18.45       22.04      4.28 o
   0  12  10        4.37        3.48      3.32 o
   1  12  10       18.39       22.59      4.17 o
   2  12  10       26.85       32.08      4.03 o
   3  12  10       25.07       30.85      4.73 o
  -3  13  10        0.29        3.35      3.73 o
  -2  13  10        0.26       -0.12      4.97 o
  -1  13  10        0.07       -2.95      2.95 o
   0  13  10        0.00        2.65      3.08 o
   1  13  10        6.32       10.91      3.78 o
  -9   1  11        0.17       -0.90      2.62 o
  -8   1  11        6.61        5.61      2.70 o
  -7   1  11       15.17       16.55      3.50 o
  -6   1  11        0.01        0.39      3.78 o
  -5   1  11        0.56        0.82      2.78 o
  -4   1  11        0.01       -2.55      2.55 o
  -3   1  11       36.22       41.02      6.04 o
  -2   1  11       74.70       92.97      4.68 o
  -1   1  11        0.94       -2.34      2.34 o
   0   1  11        1.54       -0.69      2.50 o
   1   1  11        0.10       -2.46      2.54 o
   2   1  11       38.74       45.95      3.78 o
   3   1  11        0.09        1.58      2.78 o
   4   1  11        0.41        5.75      3.04 o
   5   1  11        3.73        2.81      3.09 o
   6   1  11       13.19       16.91      3.88 o
  -9   2  11        9.63       10.80      3.12 o
  -8   2  11       23.22       28.37      4.26 o
  -7   2  11      200.04      243.16      7.47 o
  -6   2  11       37.54       37.65      3.90 o
  -5   2  11       11.77        7.01      3.01 o
  -4   2  11       33.68       41.07      3.76 o
  -3   2  11        4.63        5.09      2.78 o
  -2   2  11       11.08       13.21      3.90 o
  -1   2  11        6.08        8.09      2.84 o
   0   2  11       25.46       30.34      3.74 o
   1   2  11        6.12        2.50      2.76 o
   2   2  11       16.57       16.16      3.09 o
   3   2  11        4.08       11.54      3.08 o
   4   2  11       35.27       46.21      4.69 o
   5   2  11       10.33       11.62      3.38 o
   6   2  11       22.07       25.24      4.42 o
  -9   3  11        0.24       -3.12      3.51 o
  -8   3  11        0.23       -0.98      3.56 o
  -7   3  11        1.68        3.74      3.18 o
  -6   3  11        3.63       -2.18      3.34 o
  -5   3  11        3.47        5.08      2.94 o
  -4   3  11        6.73        7.43      4.42 o
  -3   3  11        2.04        3.14      2.81 o
  -2   3  11        9.12       11.13      2.99 o
  -1   3  11        0.71        1.81      2.57 o
   0   3  11        9.37        9.60      2.90 o
   1   3  11        9.56       11.64      2.95 o
   2   3  11        1.84        3.22      2.65 o
   3   3  11        0.06        3.03      2.85 o
   4   3  11        4.85       12.33      3.71 o
   5   3  11        2.82       -1.67      3.21 o
   6   3  11        5.17       12.43     13.57 o
  -8   4  11        2.20        2.02      3.59 o
  -7   4  11       53.01       54.83      5.06 o
  -6   4  11        3.38        0.81      4.19 o
  -5   4  11        5.20        9.73      3.58 o
  -4   4  11       12.29       10.66      3.56 o
  -3   4  11        1.09        0.74      3.09 o
  -2   4  11        0.06       -2.31      2.31 o
  -1   4  11        1.25        0.29      2.47 o
   0   4  11        2.63        0.72      2.52 o
   1   4  11       13.37       14.98      4.06 o
   2   4  11        0.02       -3.43      3.50 o
   3   4  11       28.73       45.29      6.69 o
   4   4  11       29.64       25.56      5.26 o
   5   4  11        0.95       -3.53      6.85 o
   6   4  11        0.01       -0.24      4.54 o
  -8   5  11       17.37       22.32      4.25 o
  -7   5  11       20.71       21.40      4.19 o
  -6   5  11        0.26       -4.17      4.17 o
  -5   5  11       22.96       28.18      5.23 o
  -4   5  11        3.03       10.65      4.38 o
  -3   5  11       26.78       26.07      5.83 o
  -2   5  11       17.37       14.80      4.59 o
  -1   5  11       11.98        6.73      8.64 o
   0   5  11        0.00       -3.55      3.55 o
   1   5  11        0.00       -0.85      3.58 o
   2   5  11        6.78        8.64      4.12 o
   3   5  11       22.70       27.41      5.00 o
   4   5  11        5.06        0.56      4.20 o
   5   5  11       28.34       35.29      5.64 o
  -8   6  11        2.00        4.01      3.57 o
  -7   6  11        2.65        0.85      5.41 o
  -6   6  11        0.36       -2.65      4.03 o
  -5   6  11        0.01        4.65      4.25 o
  -4   6  11        2.48        3.41      4.04 o
  -3   6  11       22.68       21.06      7.42 o
  -2   6  11        5.62       13.04      4.40 o
  -1   6  11        8.40       16.32      4.30 o
   0   6  11        3.19        4.55      3.21 o
   1   6  11        5.91       10.78      5.46 o
   2   6  11        0.00        0.62      3.78 o
   3   6  11        9.43       18.36      6.92 o
   4   6  11       17.95       13.02      4.76 o
   5   6  11        2.84        0.25      4.26 o
  -7   7  11        0.09        3.85      5.59 o
  -6   7  11        1.29       -2.98      4.26 o
  -5   7  11        0.36        1.99      4.03 o
  -4   7  11        1.99        4.18      4.16 o
  -3   7  11       25.18       43.45      5.50 o
  -2   7  11       22.01       29.41      4.99 o
  -1   7  11        4.54       -0.11      3.70 o
   0   7  11       18.03       22.47      4.80 o
   1   7  11        5.69        7.17      3.39 o
   2   7  11        0.38        2.67      3.29 o
   3   7  11        0.04        0.29      4.10 o
   4   7  11        6.09        7.67      5.33 o
  -6   8  11        3.23       -0.20      4.31 o
  -5   8  11       27.28       38.49      6.69 o
  -4   8  11        4.69        8.01      4.49 o
  -3   8  11        0.99        2.05      4.01 o
  -2   8  11       11.44       12.36      4.46 o
  -1   8  11       26.64       29.80      5.05 o
   0   8  11        1.50        0.60      3.88 o
   1   8  11       13.04       14.02      3.64 o
   2   8  11       58.79       82.24      6.90 o
   3   8  11       14.27       23.25      4.24 o
   4   8  11        9.39       21.59      6.95 o
  -5   9  11       13.55       19.53      4.94 o
  -4   9  11        1.25        0.15      4.08 o
  -3   9  11        2.49        6.39      6.66 o
  -2   9  11        1.52        0.92      4.00 o
  -1   9  11        0.26       -3.64      6.36 o
   0   9  11        0.62       -3.72      3.72 o
   1   9  11        9.64       14.46      3.71 o
   2   9  11       32.28       30.47      4.39 o
   3   9  11       79.20      101.78     10.20 o
  -4  10  11        7.53        4.39      4.22 o
  -3  10  11       14.33       12.34      4.48 o
  -2  10  11        1.10       -0.90      3.75 o
  -1  10  11        9.70       10.15      5.73 o
   0  10  11        0.58        0.05      3.72 o
   1  10  11        0.09        0.94      3.92 o
  -6   0  12        0.62       -0.36      4.66 o
  -5   0  12       19.23       30.88      6.75 o
  -4   0  12       14.87       13.41      6.09 o
  -3   0  12       22.89       30.83      8.31 o
  -2   0  12        8.08       12.75      8.74 o
  -1   0  12        4.95        7.21      8.41 o
   0   0  12        1.51        0.68      4.12 o
   1   0  12        7.86        2.25      5.10 o
   2   0  12       22.79       27.80      5.43 o
   3   0  12      205.67      261.77     11.36 o
  -6   1  12       12.87       13.28      3.69 o
  -5   1  12        1.77        2.20      3.36 o
  -4   1  12        1.80       -1.05      3.45 o
  -3   1  12        5.22        1.48      3.15 o
  -2   1  12       41.46       65.58      4.60 o
  -1   1  12       10.93       13.57      3.42 o
   0   1  12        0.07       -1.67      2.96 o
   1   1  12       39.04       43.44      4.14 o
   2   1  12        0.86        0.17      2.99 o
   3   1  12        1.14        4.27      3.38 o
  -6   2  12        8.49        8.84      4.17 o
  -5   2  12        1.71        3.42      3.22 o
  -4   2  12       11.21       12.20      3.43 o
  -3   2  12       14.32       15.02      3.58 o
  -2   2  12        0.18       -0.34      3.08 o
  -1   2  12        1.76        2.20      3.09 o
   0   2  12        0.00       -1.26      2.99 o
   1   2  12        7.35       11.77      3.47 o
   2   2  12        7.79       13.47      3.53 o
   3   2  12       30.37       43.98      6.51 o
  -6   3  12       12.86       13.78      5.08 o
  -5   3  12       12.68       24.40      9.87 o
  -4   3  12        0.87        2.87      4.52 o
  -3   3  12       19.18       31.21      5.58 o
  -2   3  12       89.08      112.16      7.73 o
  -1   3  12        0.15       -4.00      4.00 o
   0   3  12        1.32        2.28      4.31 o
   1   3  12       16.18       23.19      5.35 o
   2   3  12       50.54       59.93      6.39 o
   3   3  12       10.63       15.45      5.31 o
  -5   4  12        0.87        2.84      7.45 o
  -4   4  12        4.91        2.33     11.62 o
  -3   4  12       10.68       20.53     10.69 o
  -2   4  12       28.34       38.77      8.71 o
  -1   4  12        3.00        2.02      4.30 o
   0   4  12        2.11       -3.88      3.88 o
   1   4  12       32.81       40.30      5.85 o
   2   4  12        1.04        6.88      5.50 o
  -5   5  12        1.54       -0.38      4.47 o
  -4   5  12        0.19        0.68      4.33 o
  -3   5  12        8.90       17.62      5.03 o
  -2   5  12        0.33        5.69      4.32 o
  -1   5  12        8.95       10.20      4.73 o
   0   5  12        0.39       -2.48      4.10 o
   1   5  12       27.49       34.93      5.71 o
   2   5  12       61.62       64.79      6.72 o
  -4   6  12       20.86       34.26      5.81 o
  -3   6  12        0.86        5.23      9.04 o
  -2   6  12       28.56       33.62      7.62 o
  -1   6  12        0.24       -4.26      9.50 o
   0   6  12       27.20       48.97      6.18 o
   1   6  12       11.76       13.23      5.13 o
  -2   7  12        1.58        9.80      6.36 o
  -1   7  12       10.94        6.22      6.36 o
 
